# Supplementary material for: Mechanochemical feedback between confinement and actin crosslinking drives the shape dynamics of liquid-like droplets
Source: Nat Commun. 2026 Feb 23;17:3068. doi: 10.1038/s41467-026-69803-4 (PMC13039813; doi:10.1038/s41467-026-69803-4)
Supplement: Supplementary file 8 — Source Data [file 41467_2026_69803_MOESM8_ESM.xlsx]

## Sheet: Figure 2B
kbind (1/s)	kunbind (1/s)	Time (s)	0	1	2	3	4	5	6	7	8	9	10	11	12	13	14	15	16	17	18	19	20	21	22	23	24	25	26	27	28	29	30	31	32	33	34	35	36	37	38	39	40	41	42	43	44	45	46
10	0.001	Mean	0.00927734	0.0101562	0.0096875	0.00994141	0.0100977	0.0102148	0.0107031	0.0111719	0.0120117	0.0127734	0.0129492	0.0145508	0.0151758	0.0158594	0.0173633	0.018457	0.0188867	0.0193359	0.0200391	0.0207227	0.0213672	0.0226562	0.0216406	0.0225781	0.0220703	0.0223437	0.0227734	0.0226758	0.0237891	0.0245898	0.0253711	0.0258789	0.0268555	0.0269336	0.0264258	0.0282422	0.0268945	0.0282031	0.0278906	0.0291406	0.0278711	0.02875	0.029375	0.0285547	0.0270703	0.0287891	0.0267969
		Std	0.001334	0.00152794	0.00155074	0.00234611	0.00233894	0.00239375	0.00219203	0.00272431	0.00338545	0.00365417	0.00366236	0.00317976	0.00429426	0.00422417	0.00594305	0.00565412	0.00534746	0.00648896	0.00603652	0.00514266	0.00493194	0.0056802	0.00477282	0.00500336	0.00405197	0.00428906	0.00449999	0.00645622	0.00709917	0.00761391	0.00727887	0.00648617	0.00583082	0.0060556	0.00461537	0.0063356	0.00672116	0.00800505	0.00664223	0.00638514	0.00640854	0.0077324	0.00891113	0.00823181	0.00803264	0.00948712	0.00752285
	0.01	Mean	0.0106445	0.0104492	0.010918	0.0114844	0.0116797	0.0127344	0.0132031	0.0132227	0.0141211	0.0141797	0.014375	0.0161523	0.017207	0.0183984	0.0187695	0.0180078	0.0175195	0.0182031	0.0189258	0.0184766	0.0198633	0.0197852	0.0204297	0.02125	0.0210547	0.0225781	0.0226562	0.0221094	0.0231836	0.0238086	0.0244922	0.0254492	0.0250391	0.0258203	0.0275586	0.0277539	0.0260937	0.0270898	0.0263672	0.0268164	0.0287891	0.0291406	0.0301562	0.0304687	0.0299023	0.0312305	0.0325391
		Std	0.00163935	0.00144913	0.00255023	0.00226394	0.0025252	0.00255673	0.002032	0.00185711	0.00248753	0.00303986	0.00257813	0.00416346	0.00336306	0.00268624	0.00396869	0.00286091	0.00211813	0.00213383	0.0032827	0.00267114	0.00430579	0.00514384	0.00495971	0.00482845	0.00440628	0.00512984	0.00422526	0.00439588	0.00380238	0.00457503	0.00460639	0.00500934	0.00436889	0.00518502	0.0039349	0.00448237	0.00464844	0.00490934	0.00576023	0.00534889	0.0067817	0.00652168	0.00701833	0.00656726	0.00834807	0.00925561	0.00864694
	0.1	Mean	0.00892578	0.00986328	0.00894531	0.0103125	0.0103906	0.0106055	0.0105273	0.0119336	0.0113477	0.0116992	0.0116211	0.0115234	0.013457	0.0141016	0.0147461	0.0149414	0.0149414	0.0157422	0.0163867	0.0173633	0.0168359	0.0169531	0.0176367	0.019375	0.0191797	0.0199805	0.0212891	0.0216016	0.0218945	0.0221289	0.0231445	0.0225	0.0232227	0.0223242	0.0233398	0.0236523	0.0233789	0.0230664	0.0226758	0.0234766	0.0242969	0.0247852	0.0258008	0.0253906	0.0240039	0.0233203	0.024668
		Std	0.000953037	0.00197304	0.00224872	0.00218855	0.00278524	0.00247369	0.00220011	0.00246813	0.00327805	0.00250191	0.00339333	0.002893	0.00388613	0.00376178	0.00374496	0.00362698	0.00398863	0.00437883	0.00361349	0.00441462	0.00472543	0.0042359	0.00449817	0.00539063	0.00416048	0.00467369	0.00468831	0.0047031	0.00489409	0.00599202	0.00490406	0.00446818	0.00347574	0.00323777	0.00438584	0.00390474	0.00305344	0.0047893	0.004806	0.00511763	0.00603841	0.00525347	0.00603351	0.00693126	0.00694195	0.00742609	0.00757201
	1	Mean	0.00863281	0.0104492	0.0104492	0.0108789	0.0112891	0.0122266	0.0126172	0.0131836	0.0135352	0.0146094	0.015	0.0152344	0.015918	0.0168945	0.016582	0.0165234	0.0173242	0.0174219	0.0168359	0.0173242	0.0171484	0.017168	0.0174805	0.0172461	0.0180469	0.0193359	0.019707	0.019375	0.0196875	0.0194336	0.0198828	0.0198828	0.0193555	0.0191992	0.0206836	0.0209375	0.0212695	0.0211133	0.0225586	0.023125	0.0237109	0.0227734	0.0229883	0.0226953	0.0219141	0.0231641	0.023125
		Std	0.00129497	0.00149832	0.00178634	0.00207445	0.00239813	0.00299306	0.00257812	0.00250465	0.00237937	0.00255822	0.00253576	0.00170269	0.00189815	0.00236522	0.00204743	0.00253335	0.00449987	0.00379208	0.00516438	0.00451003	0.00499771	0.00325469	0.00476118	0.00437173	0.00585951	0.006172	0.00558023	0.00538921	0.00625964	0.00585628	0.00588523	0.00541393	0.00526145	0.00510663	0.00494526	0.00497783	0.00410477	0.00382678	0.00408128	0.00438928	0.00414707	0.00512017	0.00451425	0.00415589	0.00513475	0.00516098	0.0048256
	10	Mean	0.00871094	0.0101758	0.0117969	0.0126367	0.0134375	0.0129297	0.0129492	0.0130664	0.0151367	0.0138672	0.0154687	0.0158984	0.0178125	0.0181836	0.0175977	0.0195508	0.0178711	0.0194336	0.0194141	0.0220703	0.0202344	0.0197461	0.0213867	0.0206445	0.0203125	0.0203711	0.0222852	0.0212109	0.0216992	0.0221289	0.0228516	0.0246289	0.025293	0.0245312	0.0265234	0.0276562	0.0258203	0.0251562	0.0227734	0.023125	0.0231641	0.0283008	0.0297266	0.029668	0.0304492	0.0292773	0.029082
		Std	0.00161815	0.001595	0.00208573	0.00241438	0.00212667	0.0020795	0.00257346	0.00316557	0.00292089	0.00182385	0.00309655	0.00321786	0.00250853	0.00329778	0.00341373	0.00280115	0.00448645	0.00322502	0.00337862	0.00366959	0.00369776	0.0054962	0.00561281	0.00530521	0.00569362	0.0056052	0.00461157	0.006855	0.00986259	0.00631319	0.00586718	0.00490421	0.0050247	0.00535755	0.00418607	0.00455644	0.0040902	0.00392068	0.00461715	0.00439188	0.00328009	0.00447214	0.00696956	0.00677959	0.0084737	0.00667412	0.00621048
kbind (1/s)	kunbind (1/s)	Time (s)	0	1	2	3	4	5	6	7	8	9	10	11	12	13	14	15	16	17	18	19	20	21	22	23	24	25	26	27	28	29	30	31	32	33	34	35	36	37	38	39	40	41	42	43	44	45	46
1	0.001	Mean	0.00933594	0.0106445	0.0110742	0.0113477	0.0123828	0.0134766	0.0140039	0.0140625	0.0148633	0.0147656	0.0151953	0.0158789	0.0147852	0.0169336	0.0163672	0.0176953	0.0181445	0.0180273	0.0189648	0.0186914	0.0186133	0.0176953	0.0201172	0.0200195	0.0203906	0.0208789	0.0222656	0.0214453	0.0207031	0.0203906	0.0208398	0.0206055	0.0216602	0.0208984	0.0210547	0.0214648	0.0225391	0.021875	0.0205664	0.0198242	0.0211328	0.0214453	0.0220508	0.0227344	0.0222656	0.0225195	0.0231445
		Std	0.00175955	0.00203209	0.000932809	0.00238641	0.00188595	0.00226428	0.00408763	0.00253154	0.0032943	0.00304612	0.00239972	0.00230609	0.00214319	0.00124158	0.00318641	0.00328125	0.00296521	0.00280741	0.0033958	0.00444528	0.00340992	0.0038662	0.00411549	0.00412868	0.00412216	0.0048337	0.00441164	0.00402912	0.00341099	0.00365104	0.00360567	0.00380057	0.0054551	0.00430131	0.00434876	0.00599673	0.00630602	0.00495571	0.00549106	0.00558351	0.00500153	0.00572422	0.00602529	0.00602703	0.00603639	0.00657716	0.00723355
	0.01	Mean	0.00824219	0.00925781	0.0105859	0.0112891	0.0116016	0.0113086	0.0124609	0.0130859	0.0145117	0.0141016	0.0150977	0.0160742	0.0161133	0.0150781	0.0161523	0.0160547	0.0170117	0.0174414	0.019375	0.0188867	0.0191016	0.0188867	0.0193555	0.0189648	0.0189844	0.0182617	0.0186133	0.0185352	0.0188672	0.01875	0.0191797	0.020625	0.0203711	0.0201758	0.0203516	0.0212305	0.0236719	0.0233008	0.0232422	0.0223633	0.0219922	0.0227148	0.0216211	0.0217969	0.0230469	0.0240625	0.0245898
		Std	0.00171564	0.00244133	0.00216401	0.00195664	0.00208756	0.00223963	0.00207031	0.00157708	0.00194539	0.00235803	0.00344664	0.00234871	0.00313992	0.00242817	0.00179868	0.0027341	0.00222253	0.00278832	0.00217631	0.0026044	0.00359163	0.00384627	0.00537195	0.00501345	0.00339282	0.00372248	0.00421626	0.00361138	0.00298413	0.0036623	0.00344083	0.00411845	0.00348078	0.00269652	0.00259817	0.00283445	0.00531437	0.00484835	0.00355983	0.00322739	0.00376016	0.00352868	0.00443841	0.00411197	0.00481753	0.00552966	0.00433967
	0.1	Mean	0.00939453	0.0100586	0.0102734	0.0113086	0.011875	0.0124805	0.0139258	0.0136133	0.0148242	0.0150781	0.0145898	0.0159375	0.0161328	0.0175	0.0179492	0.0191211	0.0184375	0.0181055	0.0185156	0.0184961	0.0208008	0.0210352	0.0207422	0.0205273	0.0208789	0.021875	0.0232031	0.0237109	0.0232812	0.0252539	0.0242383	0.0245312	0.0255273	0.0261719	0.0262891	0.0257617	0.025957	0.0279492	0.0271289	0.0267187	0.0253711	0.0263477	0.0255664	0.0250781	0.0233594	0.0248828	0.0246289
		Std	0.001595	0.0018901	0.00154334	0.00201551	0.00301415	0.00228349	0.0039471	0.00280197	0.0022566	0.00328427	0.00257494	0.00240195	0.00216471	0.00204137	0.00297933	0.00423468	0.00390156	0.00526044	0.00474477	0.00374272	0.00475797	0.00435862	0.00375671	0.00326873	0.00552872	0.00450745	0.00389823	0.00313743	0.00390996	0.00447607	0.00299338	0.00503982	0.0056052	0.00519913	0.00441527	0.00549897	0.00429283	0.00591668	0.006163	0.0087048	0.00663456	0.00641414	0.00553355	0.00583798	0.0054654	0.00557664	0.00375737
	1	Mean	0.00892578	0.0100977	0.0113477	0.0108789	0.0124414	0.0111914	0.0127148	0.0134961	0.0127344	0.0132812	0.015332	0.0160547	0.0159375	0.0160937	0.0157422	0.0168164	0.0168359	0.0178906	0.0171875	0.0177148	0.0169336	0.0189648	0.0195117	0.0211719	0.0207227	0.0226562	0.0217187	0.020625	0.0221289	0.0227734	0.0227539	0.0232422	0.0219922	0.0211328	0.0206836	0.0197852	0.0192383	0.0210156	0.0222852	0.0239453	0.0224805	0.0199805	0.0221484	0.0214258	0.0262891	0.0243945	0.0253711
		Std	0.00133056	0.00185094	0.00207703	0.00152556	0.00248446	0.00152556	0.00203996	0.00215986	0.00269899	0.00253455	0.00337077	0.00246404	0.00260316	0.00229972	0.00261777	0.0037533	0.00434174	0.00272627	0.00298004	0.0044607	0.00577349	0.00398787	0.00343156	0.00439275	0.00548578	0.00445895	0.00562202	0.00558894	0.00412664	0.00683828	0.00822136	0.0081635	0.00618817	0.00328891	0.00246194	0.00401608	0.0050595	0.00729549	0.00550868	0.00646257	0.00501725	0.00509541	0.00473463	0.00558611	0.00592425	0.00687236	0.00916532
	10	Mean	0.00923828	0.010625	0.0103906	0.0115234	0.0117773	0.0129102	0.0132422	0.0149023	0.0138281	0.0136523	0.015293	0.0165234	0.0152344	0.0154883	0.0168945	0.015918	0.0164648	0.016543	0.0185937	0.0184766	0.019707	0.0188086	0.0193945	0.0196094	0.0189648	0.0201758	0.0213672	0.0187305	0.020918	0.0207617	0.021543	0.0249609	0.0233789	0.0227344	0.0230664	0.0230469	0.0258203	0.0282617	0.0262695	0.0250586	0.0252148	0.0270312	0.027168	0.0248437	0.0251953	0.0241406	0.0282422
		Std	0.00158444	0.00285611	0.0019683	0.00245349	0.00247831	0.00179316	0.00258345	0.0021091	0.00229573	0.00190257	0.00328688	0.00246311	0.0021072	0.00313359	0.00310326	0.00320723	0.00428625	0.00325305	0.00470683	0.00430238	0.00483291	0.00283176	0.00510887	0.00258256	0.00389202	0.00312017	0.00305613	0.00296135	0.00422386	0.00354378	0.0036852	0.00433295	0.00492176	0.0032226	0.00419667	0.00581231	0.00593043	0.00614912	0.00327665	0.00555255	0.00716105	0.00726877	0.00715252	0.00638275	0.00804014	0.00612497	0.00445055
kbind (1/s)	kunbind (1/s)	Time (s)	0	1	2	3	4	5	6	7	8	9	10	11	12	13	14	15	16	17	18	19	20	21	22	23	24	25	26	27	28	29	30	31	32	33	34	35	36	37	38	39	40	41	42	43	44	45	46
0.1	0.001	Mean	0.00861328	0.0100391	0.00966797	0.0101172	0.0107422	0.0111914	0.0125781	0.0130273	0.0125977	0.0123828	0.0150977	0.0139258	0.0163672	0.0149219	0.0179687	0.0171484	0.0176172	0.0174609	0.0157031	0.0171289	0.0177539	0.0189844	0.017207	0.015918	0.0180273	0.0188281	0.0199805	0.0221484	0.0239062	0.0234375	0.022207	0.0224023	0.0249414	0.025	0.0260352	0.0248047	0.0258594	0.0247656	0.0272656	0.0251367	0.0249805	0.0258203	0.0250586	0.025332	0.027168	0.0278516	0.024707
		Std	0.00205673	0.00165082	0.00272494	0.00159822	0.00122907	0.00201096	0.00258404	0.00261172	0.00233601	0.00179049	0.00285457	0.00335466	0.00316237	0.00218576	0.00320336	0.00412826	0.00528774	0.00355254	0.00389569	0.00389456	0.00486359	0.00333842	0.00423107	0.00471529	0.00356096	0.00539515	0.00434635	0.00413878	0.00309951	0.00604775	0.00688877	0.00514088	0.00625491	0.00642456	0.00468428	0.00563029	0.00576896	0.00353597	0.00587251	0.00706807	0.00714345	0.00692949	0.00659454	0.0059338	0.00593599	0.00618447	0.00441013
	0.01	Mean	0.00890625	0.00998047	0.0105664	0.0110742	0.0125195	0.0139453	0.0136719	0.0145898	0.0144727	0.0157422	0.0148242	0.0164258	0.0157812	0.0160937	0.0174805	0.0175781	0.0173242	0.0155859	0.018125	0.019375	0.0195898	0.0193164	0.0199805	0.0206445	0.0230469	0.022793	0.0228516	0.0238086	0.0229297	0.0229687	0.0231641	0.0231445	0.0241992	0.0245117	0.0243555	0.0220312	0.0245117	0.0249414	0.0261523	0.0259766	0.0242383	0.0245703	0.0258594	0.0254297	0.0245117	0.0249609	0.0254297
		Std	0.00141975	0.00236715	0.00199458	0.00187144	0.00235908	0.00262214	0.00254207	0.00298905	0.00327106	0.00404085	0.00276276	0.00350634	0.00154975	0.00381355	0.00357294	0.00325651	0.00398749	0.00331203	0.00429936	0.00367561	0.00361096	0.00512631	0.00540282	0.00561608	0.005707	0.0058555	0.0071672	0.00455413	0.00404651	0.00338314	0.00362061	0.00494897	0.00574129	0.0052147	0.00453533	0.00599568	0.00482327	0.00455966	0.00613943	0.00548268	0.00484316	0.0048031	0.00509178	0.00526895	0.00403239	0.00495093	0.00517324
	0.1	Mean	0.00767578	0.00898437	0.00941406	0.0104883	0.0104883	0.0117773	0.0125977	0.0138477	0.0147461	0.0142969	0.0144336	0.0147852	0.015625	0.0167773	0.0171875	0.0166797	0.0181445	0.0171289	0.0176367	0.0181445	0.0189844	0.0191016	0.0189844	0.0177539	0.0198437	0.0213672	0.0194922	0.0174219	0.0194141	0.0222266	0.0232617	0.0221875	0.0250977	0.0242578	0.0277148	0.0270117	0.0271289	0.0254102	0.0275195	0.0296289	0.0272656	0.0295508	0.0281445	0.0271094	0.0277344	0.026875	0.0286328
		Std	0.00199955	0.00182385	0.00268055	0.00147212	0.00154544	0.00291147	0.00246628	0.00302381	0.00380559	0.00331663	0.00304017	0.00434284	0.00259258	0.00303389	0.00309556	0.00420462	0.00252165	0.00351351	0.00318311	0.00444562	0.0025864	0.00364957	0.00310516	0.00387236	0.00392204	0.00370497	0.00396229	0.00443389	0.00674617	0.00491148	0.00489487	0.00499802	0.00579341	0.00546023	0.00856594	0.00401988	0.00526942	0.00573597	0.00477414	0.00434547	0.00354286	0.00457719	0.00391059	0.00533085	0.00522402	0.00687278	0.00610188
	1	Mean	0.00914062	0.00923828	0.0100195	0.0106055	0.0116992	0.0122266	0.0129492	0.0134375	0.0131641	0.0141406	0.0148633	0.0136328	0.0157422	0.0155664	0.0168359	0.0176758	0.0189062	0.0174805	0.0180859	0.0175586	0.0184766	0.0190039	0.0187109	0.020332	0.0189453	0.0181445	0.0184961	0.0233789	0.0194727	0.0206836	0.0216211	0.0242383	0.0236914	0.0216406	0.024668	0.0269727	0.025	0.0253906	0.0249414	0.0263281	0.02625	0.0247852	0.0264648	0.0254102	0.0219531	0.0255273	0.024707
		Std	0.00230237	0.00198998	0.00211813	0.00185917	0.00155135	0.00170538	0.00200145	0.00305063	0.00314471	0.00241146	0.00394845	0.00236126	0.00289194	0.00355453	0.00496171	0.00400867	0.00427087	0.00354184	0.00353424	0.00371551	0.0035878	0.00639126	0.00488422	0.00482264	0.00416249	0.00371448	0.00431817	0.00382139	0.00538089	0.00426877	0.00534104	0.00492981	0.00459051	0.00464072	0.00456969	0.0054823	0.00464827	0.00545618	0.00526116	0.00657295	0.00605166	0.00584272	0.00705197	0.00497909	0.00330327	0.00536029	0.00476599
	10	Mean	0.00923828	0.00966797	0.0112109	0.011875	0.0131445	0.0129687	0.0129687	0.0125391	0.0133789	0.0144922	0.0139062	0.015	0.0162305	0.0179102	0.0183008	0.020293	0.0183594	0.0193359	0.02	0.0180469	0.0181055	0.0190234	0.0186328	0.0225195	0.0233203	0.0200195	0.0220703	0.0230664	0.0213867	0.0223828	0.0220117	0.0246484	0.0257617	0.0243164	0.0256836	0.0244922	0.0261523	0.0254297	0.0245312	0.0236523	0.0232617	0.0231836	0.0254687	0.0267187	0.0285742	0.0225195	0.0232812
		Std	0.00267806	0.00157284	0.00154581	0.00217105	0.00168931	0.00227134	0.00232611	0.00333613	0.00421282	0.00245473	0.00270464	0.00194686	0.00361666	0.00322833	0.00395868	0.00413256	0.00425225	0.00459545	0.00408124	0.00452788	0.0054366	0.00433594	0.00494661	0.0037366	0.00444712	0.00408128	0.00408385	0.00273082	0.00534832	0.00385632	0.0038164	0.00463331	0.00419304	0.00324507	0.0052125	0.00601118	0.00605497	0.00653337	0.00617398	0.00595011	0.00466175	0.0027064	0.00553407	0.00553586	0.00521967	0.00623353	0.00595354
kbind (1/s)	kunbind (1/s)	Time (s)	0	1	2	3	4	5	6	7	8	9	10	11	12	13	14	15	16	17	18	19	20	21	22	23	24	25	26	27	28	29	30	31	32	33	34	35	36	37	38	39	40	41	42	43	44	45	46
0.01	0.001	Mean	0.00941406	0.00998047	0.0110937	0.0112305	0.0114258	0.0138867	0.0126367	0.0141016	0.014082	0.0151758	0.0152734	0.0163281	0.0166211	0.0168359	0.0176367	0.019043	0.0221875	0.0216992	0.020625	0.0183008	0.0191992	0.0205273	0.0213672	0.0208203	0.0242773	0.0244727	0.0241602	0.0239453	0.0229883	0.0226367	0.0229297	0.0218359	0.0228516	0.0225195	0.0236914	0.0217578	0.0244531	0.022793	0.0231836	0.0238672	0.0224805	0.0250586	0.022207	0.0232617	0.0236328	0.0267773	0.0244141
		Std	0.00213025	0.00115036	0.0013067	0.00224099	0.00208765	0.00208253	0.00348735	0.00285156	0.00234448	0.00268801	0.00262447	0.00327194	0.00360398	0.00392262	0.00388966	0.00458984	0.00331364	0.00406367	0.0036698	0.0037007	0.00438741	0.0034867	0.00267542	0.00340001	0.00397791	0.00520723	0.00271484	0.00506624	0.00436387	0.00360186	0.00375914	0.00485523	0.00477378	0.00494881	0.00520063	0.0059461	0.00691517	0.00557791	0.0074111	0.0066726	0.00571932	0.00698446	0.00643112	0.00739275	0.00672567	0.00709576	0.00942168
	0.01	Mean	0.00986328	0.0100391	0.0102344	0.010293	0.0111328	0.0113867	0.0119922	0.0129297	0.0145703	0.0169336	0.01625	0.0155859	0.0158398	0.0176562	0.019375	0.0204883	0.0186719	0.0178516	0.0209961	0.0203125	0.0203125	0.0180273	0.0185352	0.0195898	0.0215234	0.0223242	0.0228711	0.0225	0.0215039	0.0214648	0.0198047	0.0207031	0.0224219	0.0229492	0.0213086	0.023457	0.0229492	0.0268164	0.0271094	0.0263086	0.0260937	0.0257617	0.0249805	0.0256445	0.0257227	0.0255859	0.0269336
		Std	0.00219107	0.00274579	0.00205255	0.0023094	0.00187337	0.00251195	0.00246156	0.00406682	0.00316406	0.00316268	0.00261427	0.00274801	0.00277653	0.00168739	0.00425118	0.00530046	0.00548839	0.00460142	0.0039781	0.00347525	0.0040312	0.00352976	0.00325704	0.0035631	0.00418607	0.00506161	0.00520533	0.00467348	0.00357849	0.00284037	0.00382254	0.00380834	0.00285958	0.0034546	0.0046593	0.00363979	0.00409528	0.00450071	0.00588458	0.00653352	0.00592683	0.00661095	0.00348232	0.0045058	0.00432347	0.00386008	0.00614875
	0.1	Mean	0.00966797	0.0101172	0.00900391	0.0106641	0.0109961	0.0117383	0.0119336	0.0130664	0.0133398	0.015293	0.0140625	0.0142187	0.0150391	0.0160547	0.0159375	0.0166016	0.0173437	0.016875	0.0181055	0.0181641	0.0190625	0.0209375	0.0223828	0.0210547	0.0194727	0.0189258	0.0235937	0.0198437	0.0233008	0.0230859	0.0222461	0.0217969	0.0207422	0.0214453	0.0207227	0.0226367	0.0229492	0.0235352	0.0237109	0.0262695	0.0270508	0.0274609	0.0267969	0.0269336	0.0261719	0.0260547	0.0244336
		Std	0.00274169	0.00220418	0.00175009	0.00142243	0.00308575	0.003426	0.00243703	0.00197343	0.00305094	0.00401038	0.0033088	0.00344969	0.00397018	0.00418971	0.00300578	0.00328102	0.00394009	0.00294812	0.00558816	0.00344216	0.00221695	0.00379108	0.00537674	0.00277151	0.00313968	0.0052382	0.00566393	0.00221178	0.0047514	0.00642207	0.00601007	0.00473946	0.00536722	0.00457031	0.003985	0.00395521	0.00392209	0.00535402	0.0050125	0.00385043	0.00363013	0.00474991	0.00691737	0.00746209	0.00768698	0.00479229	0.00701574
	1	Mean	0.00900391	0.00945312	0.0103906	0.0109961	0.0117187	0.0119336	0.0130469	0.0135742	0.0127148	0.0126562	0.0140039	0.0152148	0.0160937	0.0166602	0.0174414	0.0181445	0.0175586	0.0190234	0.0202148	0.0197461	0.0206836	0.0220508	0.0218555	0.0194141	0.0214648	0.0211328	0.020957	0.0211133	0.0201953	0.020918	0.0240234	0.0216602	0.0238672	0.0213867	0.0228516	0.0237695	0.0218164	0.0248828	0.0233984	0.0223828	0.0239453	0.0239453	0.0242773	0.0257031	0.0254102	0.0261328	0.026582
		Std	0.00107137	0.00142511	0.00204249	0.00239535	0.00214488	0.00214746	0.00280027	0.00276938	0.00366381	0.00337026	0.00288117	0.00374211	0.00276655	0.00218549	0.00451932	0.00418757	0.00390278	0.00366772	0.00481535	0.00364503	0.00280659	0.00487769	0.00494295	0.00488141	0.00494218	0.0045326	0.00547157	0.00651797	0.00469417	0.00480044	0.00580246	0.00600817	0.00407057	0.00331485	0.00367167	0.00341998	0.00340545	0.00749664	0.00816481	0.00510001	0.00423085	0.0040775	0.00493569	0.00417731	0.00553217	0.00605771	0.00490577
	10	Mean	0.00935547	0.00962891	0.0102734	0.0107227	0.0123633	0.0118945	0.0125391	0.0127148	0.0145508	0.0147852	0.0160742	0.0165039	0.0175391	0.0164062	0.0175586	0.0160547	0.0170312	0.0179492	0.0184375	0.0180078	0.0196875	0.0204102	0.0185937	0.0202539	0.020332	0.0186133	0.0208203	0.020625	0.0208594	0.0208984	0.0204883	0.0235937	0.0231836	0.021582	0.0222266	0.0218555	0.0229297	0.0224805	0.0242383	0.0250391	0.0276562	0.0258789	0.0263281	0.0255078	0.0255664	0.0276562	0.0260352
		Std	0.00206043	0.00167343	0.00220141	0.00215809	0.0016272	0.00342042	0.00119061	0.00205858	0.0025782	0.0023094	0.00310547	0.00337755	0.00387861	0.00438214	0.00363664	0.00318401	0.00407057	0.00449766	0.00476595	0.00467348	0.00404707	0.00475316	0.00468571	0.00412202	0.00429816	0.00363622	0.00491024	0.00710905	0.0061799	0.00272179	0.00361982	0.00403196	0.00584898	0.00515288	0.00564909	0.00473483	0.00500564	0.005537	0.00650977	0.00523481	0.00348533	0.00548912	0.00528702	0.00450423	0.00885412	0.00859517	0.00712077
kbind (1/s)	kunbind (1/s)	Time (s)	0	1	2	3	4	5	6	7	8	9	10	11	12	13	14	15	16	17	18	19	20	21	22	23	24	25	26	27	28	29	30	31	32	33	34	35	36	37	38	39	40	41	42	43	44	45	46
0.001	0.001	Mean	0.00814453	0.00908203	0.0109375	0.0117578	0.011875	0.0122852	0.0131641	0.0132617	0.0145508	0.0164453	0.0158789	0.0158203	0.0162305	0.0170312	0.0164453	0.0172461	0.0165039	0.0173633	0.0196484	0.0163281	0.0181836	0.0189844	0.0166797	0.0188477	0.0200977	0.0196289	0.0195312	0.0216211	0.0205859	0.0207812	0.0210156	0.0219727	0.0211719	0.02125	0.0213281	0.0224219	0.021875	0.0236523	0.0250391	0.0238086	0.0249609	0.0246875	0.0250195	0.0244141	0.0244727	0.0247266	0.0269336
		Std	0.00136733	0.00134255	0.0027649	0.00196636	0.00212128	0.00236554	0.00206182	0.00252316	0.00215243	0.00247176	0.00280741	0.00212523	0.00188241	0.00411345	0.00262447	0.0025286	0.00258411	0.00286311	0.0022964	0.00481769	0.00277378	0.00440021	0.00354179	0.00265546	0.00345372	0.00542832	0.00611487	0.00582676	0.00440835	0.00499114	0.00440662	0.0052125	0.00430238	0.00481658	0.0042664	0.0040846	0.00442804	0.00595652	0.00593878	0.00486673	0.00573088	0.00612995	0.00455413	0.00483176	0.00688988	0.00940595	0.0084809
	0.01	Mean	0.0100586	0.0104687	0.0123242	0.0107422	0.0116992	0.0124219	0.0125	0.0140625	0.0149023	0.0169922	0.016875	0.0178906	0.0176953	0.019707	0.0182617	0.0179492	0.0155273	0.016543	0.0169922	0.0189648	0.0182617	0.0181641	0.0214648	0.0214062	0.0197852	0.0216406	0.0223047	0.0221094	0.0223047	0.0239062	0.0231836	0.0216016	0.0241016	0.0239648	0.0204297	0.0207031	0.0204883	0.0220312	0.0217383	0.0236133	0.0198828	0.0244336	0.0224805	0.0228516	0.0228711	0.0204687	0.0211914
		Std	0.00133114	0.00172981	0.00238161	0.00219412	0.00279843	0.00242408	0.00317105	0.00256893	0.00320223	0.00325768	0.00358461	0.00340897	0.00440403	0.00484867	0.0047395	0.00331853	0.00448475	0.00406236	0.00372735	0.00491897	0.00359104	0.00543025	0.00586227	0.00587965	0.00505784	0.00449796	0.00423499	0.00498548	0.00583314	0.00428104	0.00622679	0.00266543	0.00373777	0.00508717	0.0042935	0.00195898	0.00591345	0.00571422	0.00431641	0.00566369	0.00538071	0.00637356	0.00676439	0.00669327	0.00831832	0.00462837	0.0029248
	0.1	Mean	0.010332	0.00972656	0.0105664	0.010918	0.012207	0.0124414	0.0133008	0.0133398	0.0137109	0.0143359	0.0133398	0.0147266	0.0161914	0.0153906	0.0169531	0.0163672	0.016582	0.0171484	0.0193555	0.0176172	0.0181445	0.0185547	0.0193945	0.0214844	0.0199609	0.0203906	0.0204492	0.0213477	0.0211133	0.0216406	0.0234961	0.0228711	0.020918	0.0208008	0.0213086	0.0215039	0.0232617	0.0203711	0.0193164	0.0216211	0.0252734	0.0248633	0.0258984	0.0292187	0.0244336	0.0231641	0.0258203
		Std	0.0014391	0.00139426	0.00122425	0.00180376	0.00135387	0.00195322	0.00289227	0.00334783	0.00212487	0.00368018	0.0030094	0.00240671	0.0036794	0.00413196	0.00396903	0.00301921	0.00377358	0.00422959	0.00183521	0.00232873	0.00403258	0.00443493	0.00437958	0.00461533	0.00445535	0.00365939	0.00408016	0.00509691	0.00487613	0.0049594	0.00454877	0.0043388	0.00486046	0.00540649	0.00625027	0.00662478	0.00576781	0.00740234	0.00514266	0.00378629	0.00498885	0.00729907	0.00507151	0.00867205	0.0083119	0.00809084	0.00786108
	1	Mean	0.00912109	0.00949219	0.0107422	0.01125	0.0127734	0.0133398	0.0128906	0.0149414	0.0143164	0.0147656	0.0145898	0.015918	0.0174414	0.0163086	0.0173828	0.0182227	0.0189062	0.0176367	0.0183203	0.0193555	0.0181445	0.0188086	0.0186328	0.0206641	0.0190039	0.0177539	0.0199805	0.0208594	0.0205273	0.0232812	0.0231641	0.0198633	0.0231836	0.0239062	0.0238086	0.024082	0.0242773	0.0274023	0.0259766	0.0282227	0.0264648	0.0277539	0.0258789	0.0254687	0.0264453	0.025918	0.0253906
		Std	0.00190577	0.00128432	0.00174036	0.00186766	0.00325088	0.00227612	0.00174911	0.00145963	0.00215207	0.00331134	0.00203547	0.00298036	0.00235033	0.00272354	0.00390234	0.00343	0.00288613	0.0030359	0.00494476	0.00414178	0.00517961	0.00370482	0.00264531	0.00394299	0.00318431	0.00309489	0.0063817	0.00537361	0.00507696	0.00489981	0.00454638	0.00456718	0.00473531	0.00564058	0.00682222	0.00748944	0.00563912	0.00553534	0.00641981	0.00526421	0.00372965	0.00556997	0.00639018	0.00692586	0.00696486	0.00442032	0.00435858
	10	Mean	0.00876953	0.00996094	0.00982422	0.0104102	0.0116406	0.0113867	0.0124219	0.0129492	0.0143555	0.0138086	0.0152344	0.0144727	0.0146875	0.0155469	0.0153906	0.0160156	0.0158594	0.015918	0.0148633	0.015625	0.0182031	0.0173437	0.0187305	0.0209766	0.0210937	0.0235937	0.0225586	0.0219727	0.0237109	0.0221289	0.0253906	0.0219531	0.0230078	0.0225	0.0208203	0.0221484	0.0239453	0.024043	0.0259961	0.0239844	0.023418	0.0246484	0.0266992	0.0240234	0.025	0.0267578	0.0273242
		Std	0.00207519	0.0024628	0.00204295	0.00316388	0.00296361	0.00293236	0.00231624	0.00323424	0.00340455	0.00391118	0.00230932	0.00377155	0.00271027	0.00286943	0.00449202	0.00477298	0.00355211	0.00320723	0.00248354	0.00266371	0.00368183	0.00468327	0.00509646	0.00475392	0.00336028	0.00451911	0.00430862	0.00422909	0.00586666	0.00487816	0.00633487	0.00431742	0.00609725	0.00471007	0.00592361	0.0032626	0.00396653	0.00497066	0.00853694	0.00951627	0.0062252	0.00623766	0.00616956	0.00490775	0.00419899	0.00764269	0.00788562
[truncated: 554 more columns]

## Sheet: Figure 2C
kbind (1/s)	kunbind (1/s)	Number of bound filaments	0	1	2	3	4
10	0.001	Mean	0	0.302068	0.46119	0.205355	0.0313871
		Std	0	0.0230406	0.0226357	0.0224004	0.0113623
	0.01	Mean	0	0.0163871	0.154942	0.4783	0.350371
		Std	0	0.01359	0.0472359	0.0264437	0.0789387
	0.1	Mean	0	0.00272258	0.0389677	0.259545	0.698765
		Std	0	0.00421676	0.0312444	0.0727636	0.0993861
	1	Mean	0.000106452	0.000225806	0.0140065	0.220916	0.764745
		Std	0.000308415	0.000455056	0.00407747	0.0157437	0.0168491
	10	Mean	0.072029	0.0151774	0.0973323	0.348232	0.467229
		Std	0.0342733	0.00667089	0.0237308	0.0181171	0.0690938
kbind (1/s)	kunbind (1/s)	Number of bound filaments	0	1	2	3	4
1	0.001	Mean	0	0.183465	0.457652	0.303629	0.0552548
		Std	0	0.0218076	0.0282067	0.0383981	0.0140606
	0.01	Mean	0	0.0131806	0.138461	0.446432	0.401926
		Std	0	0.00624962	0.036505	0.0385673	0.0662979
	0.1	Mean	9.67742e-06	0.00180323	0.0339452	0.276106	0.688135
		Std	9.79e-05	0.00297462	0.0198933	0.0473555	0.0657349
	1	Mean	0.0318839	0.0148161	0.100619	0.369126	0.483555
		Std	0.00606625	0.00482284	0.0142748	0.0180149	0.0292144
	10	Mean	0.947858	0.0488	0.00312903	0.000209677	3.23e-06
		Std	0.00780607	0.00733432	0.00198449	0.000452131	5.67e-05
kbind (1/s)	kunbind (1/s)	Number of bound filaments	0	1	2	3	4
0.1	0.001	Mean	0	0.186803	0.393274	0.337345	0.0825774
		Std	0	0.0468252	0.0237035	0.0439093	0.0268517
	0.01	Mean	0.00202258	0.0916742	0.266616	0.421761	0.217926
		Std	0.00135223	0.0168289	0.0461522	0.0271	0.059509
	0.1	Mean	0.0391806	0.0141548	0.105345	0.378674	0.462645
		Std	0.00611025	0.0042807	0.00958225	0.0166894	0.0187237
	1	Mean	0.945481	0.0504581	0.00378065	0.000280645	0
		Std	0.00940202	0.00791139	0.00264275	0.000558176	0
	10	Mean	0.994719	0.00524516	3.54839e-05	0	0
		Std	0.00228218	0.00226001	0.000184999	0	0
kbind (1/s)	kunbind (1/s)	Number of bound filaments	0	1	2	3	4
0.01	0.001	Mean	0.284481	0.245971	0.249045	0.161613	0.0588903
		Std	0.0170825	0.040269	0.0494292	0.0251973	0.0600692
	0.01	Mean	0.563974	0.158874	0.110258	0.108848	0.0580452
		Std	0.0455726	0.0656418	0.0128268	0.0606956	0.0509008
	0.1	Mean	0.94709	0.0498839	0.00284516	0.000174194	6.45161e-06
		Std	0.00875573	0.00741311	0.00257692	0.000395921	8.01e-05
	1	Mean	0.995348	0.0045871	6.45161e-05	0	0
		Std	0.00217194	0.00213658	0.000258467	0	0
	10	Mean	0.99951	0.000490323	0	0	0
		Std	0.00070361	0.00070361	0	0	0
kbind (1/s)	kunbind (1/s)	Number of bound filaments	0	1	2	3	4
0.001	0.001	Mean	0.8874	0.102255	0.0101548	0.000190323	0
		Std	0.0104314	0.00977272	0.00365997	0.000392556	0
	0.01	Mean	0.955971	0.0418742	0.00195161	0.000203226	0
		Std	0.00668816	0.00633783	0.0013226	0.000402399	0
	0.1	Mean	0.9958	0.0042	0	0	0
		Std	0.00220235	0.00220235	0	0	0
	1	Mean	0.999494	0.000506452	0	0	0
		Std	0.000708217	0.000708217	0	0	0
	10	Mean	0.999958	4.19355e-05	0	0	0
		Std	0.000200442	0.000200442	0	0	0

## Sheet: Figure 2D
PC1	PC2	PC3	Predicted Cluster	tag [kbind (1/s), kunbind (1/s), replicate, snapshot]
-0.459597	-0.136769	0.102235	Disc	[0.001, 0.001, 0, 596]
-0.460523	-0.136456	0.10331	Disc	[0.001, 0.001, 0, 597]
-0.464977	-0.134483	0.0984633	Disc	[0.001, 0.001, 0, 598]
-0.467563	-0.132048	0.0978852	Disc	[0.001, 0.001, 0, 599]
-0.453885	-0.136821	0.115007	Disc	[0.001, 0.001, 0, 600]
-0.431963	-0.143472	0.132922	Disc	[0.001, 0.001, 1, 596]
-0.435365	-0.140578	0.129373	Disc	[0.001, 0.001, 1, 597]
-0.425172	-0.143807	0.142702	Disc	[0.001, 0.001, 1, 598]
-0.426334	-0.143292	0.141438	Disc	[0.001, 0.001, 1, 599]
-0.432986	-0.139056	0.136435	Disc	[0.001, 0.001, 1, 600]
-0.510411	-0.117219	0.050796	Disc	[0.001, 0.001, 2, 596]
-0.502016	-0.122228	0.0576955	Disc	[0.001, 0.001, 2, 597]
-0.526607	-0.111331	0.0309346	Disc	[0.001, 0.001, 2, 598]
-0.518848	-0.112095	0.0417684	Disc	[0.001, 0.001, 2, 599]
-0.526663	-0.107345	0.0355011	Disc	[0.001, 0.001, 2, 600]
-0.41224	-0.15102	0.158704	Disc	[0.001, 0.001, 3, 596]
-0.427385	-0.144212	0.14014	Disc	[0.001, 0.001, 3, 597]
-0.435393	-0.139375	0.133662	Disc	[0.001, 0.001, 3, 598]
-0.427136	-0.141745	0.144884	Disc	[0.001, 0.001, 3, 599]
-0.441465	-0.135396	0.129291	Disc	[0.001, 0.001, 3, 600]
-0.494201	-0.123818	0.0559389	Disc	[0.001, 0.001, 4, 596]
-0.505888	-0.117352	0.0454572	Disc	[0.001, 0.001, 4, 597]
-0.509761	-0.115636	0.0412429	Disc	[0.001, 0.001, 4, 598]
-0.514353	-0.111024	0.0407189	Disc	[0.001, 0.001, 4, 599]
-0.516483	-0.110081	0.038401	Disc	[0.001, 0.001, 4, 600]
-0.417052	-0.177814	0.116761	Disc	[0.001, 0.001, 5, 596]
-0.412599	-0.179788	0.121607	Disc	[0.001, 0.001, 5, 597]
-0.410275	-0.180817	0.124136	Disc	[0.001, 0.001, 5, 598]
-0.419445	-0.175466	0.116393	Disc	[0.001, 0.001, 5, 599]
-0.435779	-0.16694	0.100855	Disc	[0.001, 0.001, 5, 600]
-0.417536	-0.17196	0.114766	Disc	[0.001, 0.001, 6, 596]
-0.445682	-0.1582	0.0863733	Disc	[0.001, 0.001, 6, 597]
-0.43116	-0.164635	0.102177	Disc	[0.001, 0.001, 6, 598]
-0.423414	-0.168067	0.110606	Disc	[0.001, 0.001, 6, 599]
-0.425157	-0.167295	0.108709	Disc	[0.001, 0.001, 6, 600]
-0.493221	-0.125881	0.0586799	Disc	[0.001, 0.001, 7, 596]
-0.503871	-0.121162	0.0470905	Disc	[0.001, 0.001, 7, 597]
-0.508975	-0.117612	0.0437732	Disc	[0.001, 0.001, 7, 598]
-0.490912	-0.123039	0.0679029	Disc	[0.001, 0.001, 7, 599]
-0.506665	-0.11477	0.0529962	Disc	[0.001, 0.001, 7, 600]
-0.450347	-0.122077	0.153926	Disc	[0.001, 0.001, 8, 596]
-0.456419	-0.118099	0.149555	Disc	[0.001, 0.001, 8, 597]
-0.438798	-0.125906	0.168731	Disc	[0.001, 0.001, 8, 598]
-0.439379	-0.125649	0.168098	Disc	[0.001, 0.001, 8, 599]
-0.459517	-0.116726	0.146184	Disc	[0.001, 0.001, 8, 600]
-0.428006	-0.174735	0.113018	Disc	[0.001, 0.001, 9, 596]
-0.414065	-0.180913	0.128189	Disc	[0.001, 0.001, 9, 597]
-0.423428	-0.175475	0.120236	Disc	[0.001, 0.001, 9, 598]
-0.413747	-0.179765	0.130772	Disc	[0.001, 0.001, 9, 599]
-0.40271	-0.184656	0.142783	Disc	[0.001, 0.001, 9, 600]
-0.420964	-0.234834	0.0285221	Disc	[0.001, 0.01, 0, 596]
-0.434325	-0.228914	0.0139827	Disc	[0.001, 0.01, 0, 597]
-0.410964	-0.237976	0.0416405	Disc	[0.001, 0.01, 0, 598]
-0.42716	-0.232088	0.0217792	Disc	[0.001, 0.01, 0, 599]
-0.431102	-0.229053	0.0197261	Disc	[0.001, 0.01, 0, 600]
-0.463551	-0.220971	-0.0332715	Disc	[0.001, 0.01, 1, 596]
-0.464008	-0.21948	-0.0315317	Disc	[0.001, 0.01, 1, 597]
-0.455156	-0.225979	-0.026372	Disc	[0.001, 0.01, 1, 598]
-0.480051	-0.213562	-0.0533103	Disc	[0.001, 0.01, 1, 599]
-0.468751	-0.219857	-0.04325	Disc	[0.001, 0.01, 1, 600]
-0.382832	-0.257783	0.0505042	Disc	[0.001, 0.01, 2, 596]
-0.385667	-0.257815	0.0451822	Disc	[0.001, 0.01, 2, 597]
-0.386207	-0.257673	0.0466781	Disc	[0.001, 0.01, 2, 598]
-0.366525	-0.265105	0.0703323	Disc	[0.001, 0.01, 2, 599]
-0.373303	-0.262103	0.0629572	Disc	[0.001, 0.01, 2, 600]
-0.503423	-0.217524	-0.0968428	Disc	[0.001, 0.01, 3, 596]
-0.470768	-0.230705	-0.0590706	Disc	[0.001, 0.01, 3, 597]
-0.510726	-0.211712	-0.100317	Disc	[0.001, 0.01, 3, 598]
-0.492331	-0.219863	-0.0802988	Disc	[0.001, 0.01, 3, 599]
-0.467407	-0.233483	-0.0576497	Disc	[0.001, 0.01, 3, 600]
-0.427851	-0.241894	-0.00103096	Disc	[0.001, 0.01, 4, 596]
-0.440686	-0.238784	-0.0194714	Disc	[0.001, 0.01, 4, 597]
-0.421392	-0.246045	0.00376142	Disc	[0.001, 0.01, 4, 598]
-0.428875	-0.244018	-0.00661771	Disc	[0.001, 0.01, 4, 599]
-0.416939	-0.248018	0.00860788	Disc	[0.001, 0.01, 4, 600]
-0.478389	-0.219501	-0.0560277	Disc	[0.001, 0.01, 5, 596]
-0.470768	-0.224166	-0.049971	Disc	[0.001, 0.01, 5, 597]
-0.473604	-0.224198	-0.055293	Disc	[0.001, 0.01, 5, 598]
-0.469081	-0.227491	-0.0526078	Disc	[0.001, 0.01, 5, 599]
-0.485152	-0.220369	-0.0700971	Disc	[0.001, 0.01, 5, 600]
-0.361615	-0.288186	0.0461401	Disc	[0.001, 0.01, 6, 596]
-0.368779	-0.285012	0.0383436	Disc	[0.001, 0.01, 6, 597]
-0.386662	-0.2758	0.021119	Disc	[0.001, 0.01, 6, 598]
-0.396731	-0.271338	0.0101618	Disc	[0.001, 0.01, 6, 599]
-0.379761	-0.277569	0.030866	Disc	[0.001, 0.01, 6, 600]
-0.387728	-0.25977	0.0447151	Disc	[0.001, 0.01, 7, 596]
-0.406123	-0.251619	0.0246972	Disc	[0.001, 0.01, 7, 597]
-0.414325	-0.246697	0.0180083	Disc	[0.001, 0.01, 7, 598]
-0.425362	-0.241806	0.00599756	Disc	[0.001, 0.01, 7, 599]
-0.413661	-0.245605	0.0188844	Disc	[0.001, 0.01, 7, 600]
-0.4029	-0.263257	0.00822934	Disc	[0.001, 0.01, 8, 596]
-0.382832	-0.270861	0.032305	Disc	[0.001, 0.01, 8, 597]
-0.393288	-0.266228	0.0209263	Disc	[0.001, 0.01, 8, 598]
-0.404076	-0.258871	0.0136595	Disc	[0.001, 0.01, 8, 599]
-0.411047	-0.255782	0.0060737	Disc	[0.001, 0.01, 8, 600]
-0.376842	-0.282727	0.0273324	Disc	[0.001, 0.01, 9, 596]
-0.384007	-0.279553	0.0195359	Disc	[0.001, 0.01, 9, 597]
-0.377036	-0.282642	0.0271216	Disc	[0.001, 0.01, 9, 598]
-0.388792	-0.274856	0.0188012	Disc	[0.001, 0.01, 9, 599]
-0.395888	-0.273	0.00884348	Disc	[0.001, 0.01, 9, 600]
-0.437019	-0.292234	-0.0986938	Disc	[0.001, 0.1, 0, 596]
-0.451099	-0.283419	-0.109543	Disc	[0.001, 0.1, 0, 597]
-0.437932	-0.289253	-0.0952142	Disc	[0.001, 0.1, 0, 598]
-0.431542	-0.292084	-0.0882606	Disc	[0.001, 0.1, 0, 599]
-0.414046	-0.301125	-0.0714574	Disc	[0.001, 0.1, 0, 600]
-0.440615	-0.295794	-0.111553	Disc	[0.001, 0.1, 1, 596]
-0.452689	-0.289156	-0.122456	Disc	[0.001, 0.1, 1, 597]
-0.44901	-0.290786	-0.118453	Disc	[0.001, 0.1, 1, 598]
-0.44753	-0.290153	-0.114606	Disc	[0.001, 0.1, 1, 599]
-0.454377	-0.285831	-0.119819	Disc	[0.001, 0.1, 1, 600]
-0.463865	-0.281627	-0.130144	Disc	[0.001, 0.1, 2, 596]
-0.449218	-0.286829	-0.111969	Disc	[0.001, 0.1, 2, 597]
-0.428444	-0.293457	-0.0848891	Disc	[0.001, 0.1, 2, 598]
-0.45948	-0.282281	-0.123137	Disc	[0.001, 0.1, 2, 599]
-0.448125	-0.286024	-0.108543	Disc	[0.001, 0.1, 2, 600]
-0.411058	-0.307602	-0.0771523	Disc	[0.001, 0.1, 3, 596]
-0.431514	-0.299826	-0.101649	Disc	[0.001, 0.1, 3, 597]
-0.426867	-0.301886	-0.0965922	Disc	[0.001, 0.1, 3, 598]
-0.438028	-0.298228	-0.110975	Disc	[0.001, 0.1, 3, 599]
-0.419633	-0.306379	-0.090957	Disc	[0.001, 0.1, 3, 600]
-0.366329	-0.327421	-0.0284771	Disc	[0.001, 0.1, 4, 596]
-0.348972	-0.333824	-0.00735144	Disc	[0.001, 0.1, 4, 597]
-0.378514	-0.325887	-0.0484465	Disc	[0.001, 0.1, 4, 598]
-0.387228	-0.322026	-0.0579287	Disc	[0.001, 0.1, 4, 599]
-0.364255	-0.330917	-0.0306924	Disc	[0.001, 0.1, 4, 600]
-0.364725	-0.325556	-0.0222582	Disc	[0.001, 0.1, 5, 596]
-0.384738	-0.315399	-0.0418006	Disc	[0.001, 0.1, 5, 597]
-0.381834	-0.316686	-0.0386399	Disc	[0.001, 0.1, 5, 598]
-0.369303	-0.324815	-0.0294766	Disc	[0.001, 0.1, 5, 599]
-0.369303	-0.324815	-0.0294766	Disc	[0.001, 0.1, 5, 600]
-0.336372	-0.343272	-0.000349351	Disc	[0.001, 0.1, 6, 596]
-0.335666	-0.342296	0.00265474	Disc	[0.001, 0.1, 6, 597]
-0.31947	-0.348184	0.0225161	Disc	[0.001, 0.1, 6, 598]
-0.334961	-0.341321	0.00565884	Disc	[0.001, 0.1, 6, 599]
-0.309402	-0.352646	0.0334733	Disc	[0.001, 0.1, 6, 600]
-0.415373	-0.308267	-0.0863212	Disc	[0.001, 0.1, 7, 596]
-0.427254	-0.301714	-0.0970137	Disc	[0.001, 0.1, 7, 597]
-0.450435	-0.288866	-0.117766	Disc	[0.001, 0.1, 7, 598]
-0.437655	-0.294529	-0.103859	Disc	[0.001, 0.1, 7, 599]
-0.454888	-0.286893	-0.122613	Disc	[0.001, 0.1, 7, 600]
-0.481208	-0.279095	-0.157964	Disc	[0.001, 0.1, 8, 596]
-0.468622	-0.284672	-0.144268	Disc	[0.001, 0.1, 8, 597]
-0.484376	-0.276404	-0.159175	Disc	[0.001, 0.1, 8, 598]
-0.483477	-0.275514	-0.15596	Disc	[0.001, 0.1, 8, 599]
-0.487806	-0.272307	-0.158434	Disc	[0.001, 0.1, 8, 600]
-0.449467	-0.289295	-0.116713	Disc	[0.001, 0.1, 9, 596]
-0.460822	-0.285552	-0.131306	Disc	[0.001, 0.1, 9, 597]
-0.462634	-0.283461	-0.131041	Disc	[0.001, 0.1, 9, 598]
-0.476437	-0.279921	-0.150535	Disc	[0.001, 0.1, 9, 599]
-0.468055	-0.281059	-0.136941	Disc	[0.001, 0.1, 9, 600]
-0.338045	-0.343819	-0.00440702	Disc	[0.001, 1.0, 0, 596]
-0.334103	-0.346854	-0.00235394	Disc	[0.001, 1.0, 0, 597]
-0.351544	-0.335261	-0.0146239	Disc	[0.001, 1.0, 0, 598]
-0.361212	-0.334842	-0.0318541	Disc	[0.001, 1.0, 0, 599]
-0.355984	-0.337159	-0.0261648	Disc	[0.001, 1.0, 0, 600]
-0.386259	-0.322455	-0.0568752	Disc	[0.001, 1.0, 1, 596]
-0.410076	-0.311902	-0.0827932	Disc	[0.001, 1.0, 1, 597]
-0.391225	-0.321544	-0.064515	Disc	[0.001, 1.0, 1, 598]
-0.391999	-0.3212	-0.0653579	Disc	[0.001, 1.0, 1, 599]
-0.390201	-0.31942	-0.0589282	Disc	[0.001, 1.0, 1, 600]
-0.412013	-0.311044	-0.0849003	Disc	[0.001, 1.0, 2, 596]
-0.423561	-0.307215	-0.0997045	Disc	[0.001, 1.0, 2, 597]
-0.403105	-0.314991	-0.0752074	Disc	[0.001, 1.0, 2, 598]
-0.421238	-0.308245	-0.0971759	Disc	[0.001, 1.0, 2, 599]
-0.429757	-0.30447	-0.106447	Disc	[0.001, 1.0, 2, 600]
-0.468871	-0.287139	-0.149012	Disc	[0.001, 1.0, 3, 596]
-0.469839	-0.28671	-0.150065	Disc	[0.001, 1.0, 3, 597]
-0.455317	-0.293145	-0.134262	Disc	[0.001, 1.0, 3, 598]
-0.473781	-0.283675	-0.152119	Disc	[0.001, 1.0, 3, 599]
-0.44428	-0.298035	-0.122251	Disc	[0.001, 1.0, 3, 600]
-0.430532	-0.304127	-0.10729	Disc	[0.001, 1.0, 4, 596]
-0.44215	-0.298979	-0.119933	Disc	[0.001, 1.0, 4, 597]
-0.437309	-0.301124	-0.114665	Disc	[0.001, 1.0, 4, 598]
-0.427309	-0.304266	-0.101547	Disc	[0.001, 1.0, 4, 599]
-0.441514	-0.296684	-0.114768	Disc	[0.001, 1.0, 4, 600]
-0.397034	-0.31897	-0.0708365	Disc	[0.001, 1.0, 5, 596]
-0.370312	-0.33081	-0.0417577	Disc	[0.001, 1.0, 5, 597]
-0.376702	-0.327978	-0.0487113	Disc	[0.001, 1.0, 5, 598]
-0.384254	-0.324632	-0.0569292	Disc	[0.001, 1.0, 5, 599]
-0.378127	-0.326059	-0.0480251	Disc	[0.001, 1.0, 5, 600]
-0.44984	-0.292995	-0.123829	Disc	[0.001, 1.0, 6, 596]
-0.464874	-0.287621	-0.142426	Disc	[0.001, 1.0, 6, 597]
-0.45771	-0.290796	-0.134629	Disc	[0.001, 1.0, 6, 598]
-0.454031	-0.292426	-0.130626	Disc	[0.001, 1.0, 6, 599]
-0.452606	-0.294346	-0.131312	Disc	[0.001, 1.0, 6, 600]
-0.426535	-0.304609	-0.100704	Disc	[0.001, 1.0, 7, 596]
-0.437378	-0.299805	-0.112504	Disc	[0.001, 1.0, 7, 597]
-0.424599	-0.305467	-0.0985968	Disc	[0.001, 1.0, 7, 598]
-0.425249	-0.303891	-0.0970677	Disc	[0.001, 1.0, 7, 599]
-0.427309	-0.304266	-0.101547	Disc	[0.001, 1.0, 7, 600]
-0.360631	-0.3351	-0.031222	Disc	[0.001, 1.0, 8, 596]
-0.387933	-0.323002	-0.0609328	Disc	[0.001, 1.0, 8, 597]
-0.394779	-0.31868	-0.0661466	Disc	[0.001, 1.0, 8, 598]
-0.383286	-0.325061	-0.0558757	Disc	[0.001, 1.0, 8, 599]
-0.375222	-0.327346	-0.0448644	Disc	[0.001, 1.0, 8, 600]
-0.395291	-0.319742	-0.06894	Disc	[0.001, 1.0, 9, 596]
-0.386771	-0.323517	-0.0596685	Disc	[0.001, 1.0, 9, 597]
-0.391225	-0.321544	-0.064515	Disc	[0.001, 1.0, 9, 598]
-0.381543	-0.325834	-0.0539792	Disc	[0.001, 1.0, 9, 599]
-0.379994	-0.32652	-0.0522935	Disc	[0.001, 1.0, 9, 600]
-0.367408	-0.332097	-0.038597	Disc	[0.001, 10.0, 0, 596]
-0.36005	-0.335357	-0.0305898	Disc	[0.001, 10.0, 0, 597]
-0.371474	-0.330295	-0.043022	Disc	[0.001, 10.0, 0, 598]
-0.366633	-0.33244	-0.0377541	Disc	[0.001, 10.0, 0, 599]
-0.388777	-0.32134	-0.0596145	Disc	[0.001, 10.0, 0, 600]
-0.33178	-0.347884	0.000174642	Disc	[0.001, 10.0, 1, 596]
-0.332748	-0.347455	-0.000878935	Disc	[0.001, 10.0, 1, 597]
-0.3494	-0.340076	-0.0190005	Disc	[0.001, 10.0, 1, 598]
-0.367021	-0.332268	-0.0381756	Disc	[0.001, 10.0, 1, 599]
-0.367408	-0.332097	-0.038597	Disc	[0.001, 10.0, 1, 600]
-0.338944	-0.344709	-0.00762183	Disc	[0.001, 10.0, 2, 596]
-0.356758	-0.336816	-0.0270076	Disc	[0.001, 10.0, 2, 597]
-0.346689	-0.341277	-0.0160504	Disc	[0.001, 10.0, 2, 598]
-0.352498	-0.338703	-0.0223719	Disc	[0.001, 10.0, 2, 599]
-0.371668	-0.330209	-0.0432327	Disc	[0.001, 10.0, 2, 600]
-0.367214	-0.332183	-0.0383863	Disc	[0.001, 10.0, 3, 596]
-0.36431	-0.33347	-0.0352256	Disc	[0.001, 10.0, 3, 597]
-0.353854	-0.338103	-0.0238469	Disc	[0.001, 10.0, 3, 598]
-0.351337	-0.339218	-0.0211076	Disc	[0.001, 10.0, 3, 599]
-0.362567	-0.334242	-0.0333291	Disc	[0.001, 10.0, 3, 600]
-0.38406	-0.324718	-0.0567185	Disc	[0.001, 10.0, 4, 596]
-0.376315	-0.32815	-0.0482899	Disc	[0.001, 10.0, 4, 597]
-0.370506	-0.330724	-0.0419684	Disc	[0.001, 10.0, 4, 598]
-0.379607	-0.326692	-0.0518721	Disc	[0.001, 10.0, 4, 599]
-0.393548	-0.320514	-0.0670436	Disc	[0.001, 10.0, 4, 600]
-0.38832	-0.322831	-0.0613543	Disc	[0.001, 10.0, 5, 596]
-0.407683	-0.314251	-0.0824258	Disc	[0.001, 10.0, 5, 597]
-0.401294	-0.317082	-0.0754722	Disc	[0.001, 10.0, 5, 598]
-0.395291	-0.319742	-0.06894	Disc	[0.001, 10.0, 5, 599]
-0.394005	-0.319023	-0.0653038	Disc	[0.001, 10.0, 5, 600]
-0.387739	-0.323088	-0.0607221	Disc	[0.001, 10.0, 6, 596]
-0.361405	-0.334756	-0.0320648	Disc	[0.001, 10.0, 6, 597]
-0.378639	-0.32712	-0.0508185	Disc	[0.001, 10.0, 6, 598]
-0.384254	-0.324632	-0.0569292	Disc	[0.001, 10.0, 6, 599]
-0.376702	-0.327978	-0.0487113	Disc	[0.001, 10.0, 6, 600]
-0.341655	-0.343508	-0.0105718	Disc	[0.001, 10.0, 7, 596]
-0.366827	-0.332354	-0.0379649	Disc	[0.001, 10.0, 7, 597]
-0.327133	-0.349943	0.00523181	Disc	[0.001, 10.0, 7, 598]
-0.315902	-0.354919	0.0174533	Disc	[0.001, 10.0, 7, 599]
-0.331005	-0.348227	0.0010175	Disc	[0.001, 10.0, 7, 600]
-0.351337	-0.339218	-0.0211076	Disc	[0.001, 10.0, 8, 596]
-0.341268	-0.343679	-0.0101504	Disc	[0.001, 10.0, 8, 597]
-0.336427	-0.345824	-0.00488253	Disc	[0.001, 10.0, 8, 598]
-0.322292	-0.352088	0.0104997	Disc	[0.001, 10.0, 8, 599]
-0.319387	-0.353375	0.0136604	Disc	[0.001, 10.0, 8, 600]
-0.366633	-0.33244	-0.0377541	Disc	[0.001, 10.0, 9, 596]
-0.354047	-0.338017	-0.0240576	Disc	[0.001, 10.0, 9, 597]
-0.355984	-0.337159	-0.0261648	Disc	[0.001, 10.0, 9, 598]
-0.370893	-0.330552	-0.0423899	Disc	[0.001, 10.0, 9, 599]
-0.358307	-0.336129	-0.0286934	Disc	[0.001, 10.0, 9, 600]
-0.372232	0.632708	0.173027	Tight Shell	[0.01, 0.001, 0, 596]
-0.37713	0.637699	0.163583	Tight Shell	[0.01, 0.001, 0, 597]
-0.369907	0.635979	0.176273	Tight Shell	[0.01, 0.001, 0, 598]
-0.370644	0.638884	0.173186	Tight Shell	[0.01, 0.001, 0, 599]
-0.382135	0.644273	0.157908	Tight Shell	[0.01, 0.001, 0, 600]
-0.305275	0.61002	0.267571	Tight Shell	[0.01, 0.001, 1, 596]
-0.301061	0.610925	0.265706	Tight Shell	[0.01, 0.001, 1, 597]
-0.31323	0.617848	0.252872	Tight Shell	[0.01, 0.001, 1, 598]
-0.312557	0.621124	0.259805	Tight Shell	[0.01, 0.001, 1, 599]
-0.31129	0.619131	0.251935	Tight Shell	[0.01, 0.001, 1, 600]
-0.365006	0.575947	0.201125	Tight Shell	[0.01, 0.001, 2, 596]
-0.361797	0.57472	0.200451	Tight Shell	[0.01, 0.001, 2, 597]
-0.361849	0.576029	0.209389	Tight Shell	[0.01, 0.001, 2, 598]
-0.345754	0.568802	0.222229	Tight Shell	[0.01, 0.001, 2, 599]
-0.364898	0.579911	0.201449	Tight Shell	[0.01, 0.001, 2, 600]
0.0822612	0.150953	0.198457	Loose Shell	[0.01, 0.001, 3, 596]
0.080123	0.151213	0.191825	Loose Shell	[0.01, 0.001, 3, 597]
0.0690267	0.159941	0.180646	Loose Shell	[0.01, 0.001, 3, 598]
0.0892474	0.152367	0.202804	Loose Shell	[0.01, 0.001, 3, 599]
0.0969493	0.151622	0.210099	Loose Shell	[0.01, 0.001, 3, 600]
-0.348465	0.593079	0.208727	Tight Shell	[0.01, 0.001, 4, 596]
-0.337715	0.588813	0.216964	Tight Shell	[0.01, 0.001, 4, 597]
-0.350936	0.596062	0.206207	Tight Shell	[0.01, 0.001, 4, 598]
-0.341463	0.594589	0.214484	Tight Shell	[0.01, 0.001, 4, 599]
-0.342578	0.594145	0.214076	Tight Shell	[0.01, 0.001, 4, 600]
-0.377414	0.610272	0.178914	Tight Shell	[0.01, 0.001, 5, 596]
-0.364581	0.60602	0.188613	Tight Shell	[0.01, 0.001, 5, 597]
-0.375147	0.612088	0.177267	Tight Shell	[0.01, 0.001, 5, 598]
-0.374444	0.613169	0.174904	Tight Shell	[0.01, 0.001, 5, 599]
-0.393328	0.626691	0.156544	Tight Shell	[0.01, 0.001, 5, 600]
-0.108042	0.394849	0.242121	Tight Shell	[0.01, 0.001, 6, 596]
-0.105906	0.393062	0.243167	Tight Shell	[0.01, 0.001, 6, 597]
-0.0915106	0.389213	0.260969	Tight Shell	[0.01, 0.001, 6, 598]
-0.104773	0.398903	0.233918	Tight Shell	[0.01, 0.001, 6, 599]
-0.109983	0.403536	0.220839	Tight Shell	[0.01, 0.001, 6, 600]
-0.405712	0.601787	0.211821	Tight Shell	[0.01, 0.001, 7, 596]
-0.403582	0.602423	0.210127	Tight Shell	[0.01, 0.001, 7, 597]
-0.408993	0.607344	0.202897	Tight Shell	[0.01, 0.001, 7, 598]
-0.410584	0.608146	0.199083	Tight Shell	[0.01, 0.001, 7, 599]
-0.403499	0.603772	0.210371	Tight Shell	[0.01, 0.001, 7, 600]
-0.261175	0.551936	0.185417	Tight Shell	[0.01, 0.001, 8, 596]
-0.274635	0.559237	0.168586	Tight Shell	[0.01, 0.001, 8, 597]
-0.256064	0.55259	0.178025	Tight Shell	[0.01, 0.001, 8, 598]
-0.275058	0.561007	0.150598	Tight Shell	[0.01, 0.001, 8, 599]
-0.252954	0.55399	0.178435	Tight Shell	[0.01, 0.001, 8, 600]
-0.500858	0.693866	0.281356	Tight Shell	[0.01, 0.001, 9, 596]
-0.494267	0.692327	0.278449	Tight Shell	[0.01, 0.001, 9, 597]
-0.49252	0.691704	0.28408	Tight Shell	[0.01, 0.001, 9, 598]
-0.497234	0.694424	0.26879	Tight Shell	[0.01, 0.001, 9, 599]
-0.500514	0.695829	0.262883	Tight Shell	[0.01, 0.001, 9, 600]
-0.343311	0.163079	0.252697	Disc	[0.01, 0.01, 0, 596]
-0.332582	0.155101	0.261213	Disc	[0.01, 0.01, 0, 597]
-0.344074	0.16049	0.245935	Disc	[0.01, 0.01, 0, 598]
-0.347077	0.161579	0.244495	Disc	[0.01, 0.01, 0, 599]
-0.360272	0.168616	0.234456	Disc	[0.01, 0.01, 0, 600]
0.308366	-0.128243	0.19998	Ring	[0.01, 0.01, 1, 596]
0.305592	-0.128146	0.201931	Ring	[0.01, 0.01, 1, 597]
0.322399	-0.12649	0.194752	Ring	[0.01, 0.01, 1, 598]
0.312226	-0.133593	0.197171	Ring	[0.01, 0.01, 1, 599]
0.317332	-0.130375	0.207568	Ring	[0.01, 0.01, 1, 600]
-0.315321	0.172908	0.370056	Disc	[0.01, 0.01, 2, 596]
-0.330749	0.182122	0.351673	Disc	[0.01, 0.01, 2, 597]
-0.327714	0.186017	0.348129	Disc	[0.01, 0.01, 2, 598]
-0.295107	0.171328	0.378683	Disc	[0.01, 0.01, 2, 599]
-0.309927	0.177195	0.358055	Disc	[0.01, 0.01, 2, 600]
0.118423	-0.0549378	0.254567	Disc	[0.01, 0.01, 3, 596]
0.132997	-0.0703531	0.265643	Ring	[0.01, 0.01, 3, 597]
0.143299	-0.0693725	0.255613	Ring	[0.01, 0.01, 3, 598]
0.136302	-0.0644921	0.243298	Ring	[0.01, 0.01, 3, 599]
0.148207	-0.0681841	0.269232	Ring	[0.01, 0.01, 3, 600]
0.00808458	0.0704512	0.159029	Disc	[0.01, 0.01, 4, 596]
0.0242962	0.0602006	0.180718	Disc	[0.01, 0.01, 4, 597]
0.00723305	0.0694372	0.162812	Disc	[0.01, 0.01, 4, 598]
0.0262205	0.0622221	0.184513	Disc	[0.01, 0.01, 4, 599]
0.0277517	0.0691637	0.17098	Disc	[0.01, 0.01, 4, 600]
-0.0849765	0.0712181	0.222751	Disc	[0.01, 0.01, 5, 596]
-0.0834555	0.0708486	0.218353	Disc	[0.01, 0.01, 5, 597]
-0.0900389	0.0776717	0.19301	Disc	[0.01, 0.01, 5, 598]
-0.0720116	0.0722634	0.203586	Disc	[0.01, 0.01, 5, 599]
-0.0681984	0.0704271	0.222579	Disc	[0.01, 0.01, 5, 600]
-0.131719	0.089914	0.32465	Disc	[0.01, 0.01, 6, 596]
-0.13471	0.0872365	0.311149	Disc	[0.01, 0.01, 6, 597]
-0.141197	0.0897118	0.307051	Disc	[0.01, 0.01, 6, 598]
-0.129891	0.0901925	0.307398	Disc	[0.01, 0.01, 6, 599]
-0.14553	0.0947091	0.289831	Disc	[0.01, 0.01, 6, 600]
-0.526111	0.263423	0.388627	Disc	[0.01, 0.01, 7, 596]
-0.525475	0.260759	0.38068	Disc	[0.01, 0.01, 7, 597]
-0.519	0.255458	0.383508	Disc	[0.01, 0.01, 7, 598]
-0.527686	0.264655	0.378836	Disc	[0.01, 0.01, 7, 599]
-0.55988	0.274914	0.347071	Disc	[0.01, 0.01, 7, 600]
-0.368935	0.176004	0.285383	Disc	[0.01, 0.01, 8, 596]
-0.351931	0.166892	0.294383	Disc	[0.01, 0.01, 8, 597]
-0.350717	0.169035	0.294814	Disc	[0.01, 0.01, 8, 598]
-0.348591	0.169188	0.296772	Disc	[0.01, 0.01, 8, 599]
-0.354868	0.176132	0.293878	Disc	[0.01, 0.01, 8, 600]
0.125998	-0.031566	0.227086	Disc	[0.01, 0.01, 9, 596]
0.123729	-0.0311965	0.232884	Disc	[0.01, 0.01, 9, 597]
0.102642	-0.0227312	0.228371	Disc	[0.01, 0.01, 9, 598]
0.111367	-0.0240643	0.258576	Disc	[0.01, 0.01, 9, 599]
0.129887	-0.0329739	0.287745	Ring	[0.01, 0.01, 9, 600]
-0.406828	-0.259134	0.0125935	Disc	[0.01, 0.1, 0, 596]
-0.405736	-0.25833	0.016019	Disc	[0.01, 0.1, 0, 597]
-0.391407	-0.264679	0.0316119	Disc	[0.01, 0.1, 0, 598]
-0.391794	-0.264507	0.0311905	Disc	[0.01, 0.1, 0, 599]
-0.390854	-0.262153	0.0325213	Disc	[0.01, 0.1, 0, 600]
-0.431724	-0.233639	0.00385434	Disc	[0.01, 0.1, 1, 596]
-0.43911	-0.229176	0.000136366	Disc	[0.01, 0.1, 1, 597]
-0.440673	-0.224618	0.00514505	Disc	[0.01, 0.1, 1, 598]
-0.451641	-0.221047	-0.00902696	Disc	[0.01, 0.1, 1, 599]
-0.418654	-0.236951	0.0246334	Disc	[0.01, 0.1, 1, 600]
-0.485845	-0.20064	-0.0393852	Disc	[0.01, 0.1, 2, 596]
-0.480478	-0.205595	-0.0380184	Disc	[0.01, 0.1, 2, 597]
-0.470894	-0.207362	-0.0210321	Disc	[0.01, 0.1, 2, 598]
-0.472678	-0.213014	-0.0341562	Disc	[0.01, 0.1, 2, 599]
-0.44626	-0.229872	-0.0143545	Disc	[0.01, 0.1, 2, 600]
-0.495194	-0.200654	-0.0500207	Disc	[0.01, 0.1, 3, 596]
-0.508693	-0.192096	-0.0602376	Disc	[0.01, 0.1, 3, 597]
-0.498251	-0.199397	-0.0512642	Disc	[0.01, 0.1, 3, 598]
-0.50128	-0.199343	-0.0567969	Disc	[0.01, 0.1, 3, 599]
-0.501141	-0.201981	-0.0611193	Disc	[0.01, 0.1, 3, 600]
-0.480948	-0.203612	-0.0467078	Disc	[0.01, 0.1, 4, 596]
-0.481018	-0.202293	-0.0445465	Disc	[0.01, 0.1, 4, 597]
-0.485015	-0.20181	-0.0511328	Disc	[0.01, 0.1, 4, 598]
-0.485291	-0.196534	-0.0424879	Disc	[0.01, 0.1, 4, 599]
-0.476039	-0.195578	-0.0213899	Disc	[0.01, 0.1, 4, 600]
-0.420728	-0.246533	0.00864954	Disc	[0.01, 0.1, 5, 596]
-0.406455	-0.255435	0.0197093	Disc	[0.01, 0.1, 5, 597]
-0.420867	-0.243895	0.012972	Disc	[0.01, 0.1, 5, 598]
-0.408793	-0.250534	0.0238751	Disc	[0.01, 0.1, 5, 599]
-0.417547	-0.246557	0.0122649	Disc	[0.01, 0.1, 5, 600]
-0.507158	-0.206949	-0.0831683	Disc	[0.01, 0.1, 6, 596]
-0.504654	-0.210732	-0.0828342	Disc	[0.01, 0.1, 6, 597]
-0.513133	-0.200533	-0.0808781	Disc	[0.01, 0.1, 6, 598]
-0.497642	-0.207397	-0.0640209	Disc	[0.01, 0.1, 6, 599]
-0.51991	-0.19753	-0.0882531	Disc	[0.01, 0.1, 6, 600]
-0.389944	-0.227041	0.0748975	Disc	[0.01, 0.1, 7, 596]
-0.400922	-0.21291	0.0802545	Disc	[0.01, 0.1, 7, 597]
-0.440564	-0.188951	0.0459608	Disc	[0.01, 0.1, 7, 598]
-0.439351	-0.188643	0.0520354	Disc	[0.01, 0.1, 7, 599]
-0.416762	-0.212678	0.0522693	Disc	[0.01, 0.1, 7, 600]
-0.446578	-0.23102	-0.0169372	Disc	[0.01, 0.1, 8, 596]
-0.4368	-0.244371	-0.0219515	Disc	[0.01, 0.1, 8, 597]
-0.431115	-0.248178	-0.0180019	Disc	[0.01, 0.1, 8, 598]
-0.434545	-0.244082	-0.0172616	Disc	[0.01, 0.1, 8, 599]
-0.439635	-0.237864	-0.0181738	Disc	[0.01, 0.1, 8, 600]
-0.428087	-0.225236	0.0319532	Disc	[0.01, 0.1, 9, 596]
-0.421282	-0.229442	0.035039	Disc	[0.01, 0.1, 9, 597]
-0.429166	-0.229911	0.0218332	Disc	[0.01, 0.1, 9, 598]
-0.432499	-0.234876	0.00702348	Disc	[0.01, 0.1, 9, 599]
-0.421904	-0.248686	0.00498005	Disc	[0.01, 0.1, 9, 600]
-0.377698	-0.319807	-0.0363761	Disc	[0.01, 1.0, 0, 596]
-0.357685	-0.329963	-0.0168336	Disc	[0.01, 1.0, 0, 597]
-0.349995	-0.335947	-0.0129382	Disc	[0.01, 1.0, 0, 598]
-0.358266	-0.329706	-0.0174658	Disc	[0.01, 1.0, 0, 599]
-0.35561	-0.333459	-0.0190489	Disc	[0.01, 1.0, 0, 600]
-0.408527	-0.312589	-0.0811074	Disc	[0.01, 1.0, 1, 596]
-0.403438	-0.312267	-0.0710957	Disc	[0.01, 1.0, 1, 597]
-0.419827	-0.306293	-0.0911677	Disc	[0.01, 1.0, 1, 598]
-0.429592	-0.296813	-0.0928478	Disc	[0.01, 1.0, 1, 599]
-0.408942	-0.304675	-0.0681401	Disc	[0.01, 1.0, 1, 600]
-0.431846	-0.297103	-0.0975377	Disc	[0.01, 1.0, 2, 596]
-0.42973	-0.294175	-0.0885254	Disc	[0.01, 1.0, 2, 597]
-0.411529	-0.30224	-0.0687181	Disc	[0.01, 1.0, 2, 598]
-0.432178	-0.294379	-0.0934259	Disc	[0.01, 1.0, 2, 599]
-0.429785	-0.296727	-0.0930586	Disc	[0.01, 1.0, 2, 600]
-0.448831	-0.287	-0.111547	Disc	[0.01, 1.0, 3, 596]
-0.460559	-0.286957	-0.133257	Disc	[0.01, 1.0, 3, 597]
-0.458374	-0.285348	-0.126406	Disc	[0.01, 1.0, 3, 598]
-0.428306	-0.296095	-0.0892116	Disc	[0.01, 1.0, 3, 599]
-0.443727	-0.29055	-0.10823	Disc	[0.01, 1.0, 3, 600]
-0.398458	-0.31705	-0.0701502	Disc	[0.01, 1.0, 4, 596]
-0.390976	-0.319077	-0.0597711	Disc	[0.01, 1.0, 4, 597]
-0.395513	-0.311914	-0.0557619	Disc	[0.01, 1.0, 4, 598]
-0.401308	-0.313211	-0.0687778	Disc	[0.01, 1.0, 4, 599]
-0.384918	-0.319185	-0.0487057	Disc	[0.01, 1.0, 4, 600]
-0.372705	-0.328461	-0.0421251	Disc	[0.01, 1.0, 5, 596]
-0.359607	-0.332976	-0.0256352	Disc	[0.01, 1.0, 5, 597]
-0.352319	-0.334918	-0.0154668	Disc	[0.01, 1.0, 5, 598]
-0.365361	-0.32785	-0.0274235	Disc	[0.01, 1.0, 5, 599]
-0.349096	-0.335057	-0.00972339	Disc	[0.01, 1.0, 5, 600]
-0.438817	-0.294014	-0.105123	Disc	[0.01, 1.0, 6, 596]
-0.452371	-0.288008	-0.119873	Disc	[0.01, 1.0, 6, 597]
-0.442095	-0.296427	-0.1154	Disc	[0.01, 1.0, 6, 598]
-0.44482	-0.291354	-0.111656	Disc	[0.01, 1.0, 6, 599]
-0.441901	-0.296512	-0.115189	Disc	[0.01, 1.0, 6, 600]
-0.404018	-0.31201	-0.0717278	Disc	[0.01, 1.0, 7, 596]
-0.390921	-0.316525	-0.0552379	Disc	[0.01, 1.0, 7, 597]
-0.384476	-0.316804	-0.0437511	Disc	[0.01, 1.0, 7, 598]
-0.372719	-0.32459	-0.0354307	Disc	[0.01, 1.0, 7, 599]
-0.391516	-0.312396	-0.0491757	Disc	[0.01, 1.0, 7, 600]
-0.37478	-0.324965	-0.0399098	Disc	[0.01, 1.0, 8, 596]
-0.380852	-0.320987	-0.0442807	Disc	[0.01, 1.0, 8, 597]
-0.381045	-0.320901	-0.0444914	Disc	[0.01, 1.0, 8, 598]
-0.392041	-0.309587	-0.0452746	Disc	[0.01, 1.0, 8, 599]
-0.388459	-0.313654	-0.0479322	Disc	[0.01, 1.0, 8, 600]
-0.393438	-0.31541	-0.0579772	Disc	[0.01, 1.0, 9, 596]
-0.414931	-0.305886	-0.0813666	Disc	[0.01, 1.0, 9, 597]
-0.405706	-0.308685	-0.0690911	Disc	[0.01, 1.0, 9, 598]
-0.40648	-0.308342	-0.0699339	Disc	[0.01, 1.0, 9, 599]
-0.406342	-0.31098	-0.0742564	Disc	[0.01, 1.0, 9, 600]
-0.366509	-0.331207	-0.0353822	Disc	[0.01, 10.0, 0, 596]
-0.361405	-0.334756	-0.0320648	Disc	[0.01, 10.0, 0, 597]
-0.362899	-0.331518	-0.0292174	Disc	[0.01, 10.0, 0, 598]
-0.372318	-0.328633	-0.0417037	Disc	[0.01, 10.0, 0, 599]
-0.380381	-0.326348	-0.0527149	Disc	[0.01, 10.0, 0, 600]
-0.388901	-0.322573	-0.0619864	Disc	[0.01, 10.0, 1, 596]
-0.395568	-0.314466	-0.0602951	Disc	[0.01, 10.0, 1, 597]
-0.37774	-0.32623	-0.0476037	Disc	[0.01, 10.0, 1, 598]
-0.374379	-0.329008	-0.0461828	Disc	[0.01, 10.0, 1, 599]
-0.374835	-0.327517	-0.044443	Disc	[0.01, 10.0, 1, 600]
-0.381349	-0.325919	-0.0537685	Disc	[0.01, 10.0, 2, 596]
-0.378639	-0.32712	-0.0508185	Disc	[0.01, 10.0, 2, 597]
-0.381737	-0.325748	-0.0541899	Disc	[0.01, 10.0, 2, 598]
-0.374379	-0.329008	-0.0461828	Disc	[0.01, 10.0, 2, 599]
-0.374642	-0.327603	-0.0442322	Disc	[0.01, 10.0, 2, 600]
-0.438927	-0.299118	-0.11419	Disc	[0.01, 10.0, 3, 596]
-0.469065	-0.287053	-0.149223	Disc	[0.01, 10.0, 3, 597]
-0.451638	-0.294775	-0.130258	Disc	[0.01, 10.0, 3, 598]
-0.451251	-0.294946	-0.129837	Disc	[0.01, 10.0, 3, 599]
-0.437503	-0.301038	-0.114876	Disc	[0.01, 10.0, 3, 600]
-0.307769	-0.358522	0.0263034	Disc	[0.01, 10.0, 4, 596]
-0.321711	-0.352345	0.0111318	Disc	[0.01, 10.0, 4, 597]
-0.345915	-0.34162	-0.0152076	Disc	[0.01, 10.0, 4, 598]
-0.338557	-0.344881	-0.0072004	Disc	[0.01, 10.0, 4, 599]
-0.314934	-0.355348	0.0185069	Disc	[0.01, 10.0, 4, 600]
-0.356247	-0.335754	-0.0242143	Disc	[0.01, 10.0, 5, 596]
-0.373093	-0.32829	-0.0425465	Disc	[0.01, 10.0, 5, 597]
-0.372512	-0.328547	-0.0419144	Disc	[0.01, 10.0, 5, 598]
-0.364448	-0.330832	-0.0309031	Disc	[0.01, 10.0, 5, 599]
-0.361475	-0.333437	-0.0299036	Disc	[0.01, 10.0, 5, 600]
-0.354822	-0.337674	-0.0249005	Disc	[0.01, 10.0, 6, 596]
-0.339788	-0.343047	-0.00630346	Disc	[0.01, 10.0, 6, 597]
-0.359663	-0.335529	-0.0301684	Disc	[0.01, 10.0, 6, 598]
-0.376191	-0.326917	-0.045918	Disc	[0.01, 10.0, 6, 599]
-0.368957	-0.33141	-0.0402827	Disc	[0.01, 10.0, 6, 600]
-0.381682	-0.323196	-0.0496568	Disc	[0.01, 10.0, 7, 596]
-0.400519	-0.317425	-0.0746293	Disc	[0.01, 10.0, 7, 597]
-0.389551	-0.320997	-0.0604573	Disc	[0.01, 10.0, 7, 598]
-0.393548	-0.320514	-0.0670436	Disc	[0.01, 10.0, 7, 599]
-0.37922	-0.326863	-0.0514506	Disc	[0.01, 10.0, 7, 600]
-0.411362	-0.312621	-0.0864294	Disc	[0.01, 10.0, 8, 596]
-0.406978	-0.313275	-0.0794217	Disc	[0.01, 10.0, 8, 597]
-0.383092	-0.325147	-0.0556649	Disc	[0.01, 10.0, 8, 598]
-0.385222	-0.324203	-0.0579828	Disc	[0.01, 10.0, 8, 599]
-0.370188	-0.329577	-0.0393858	Disc	[0.01, 10.0, 8, 600]
-0.413299	-0.311763	-0.0885366	Disc	[0.01, 10.0, 9, 596]
-0.420269	-0.308674	-0.0961223	Disc	[0.01, 10.0, 9, 597]
-0.402455	-0.316567	-0.0767365	Disc	[0.01, 10.0, 9, 598]
-0.415304	-0.309586	-0.0884825	Disc	[0.01, 10.0, 9, 599]
-0.397808	-0.318627	-0.0716793	Disc	[0.01, 10.0, 9, 600]
0.0777289	0.696167	-0.306979	Loose Shell	[0.1, 0.001, 0, 596]
0.0952646	0.689582	-0.287053	Loose Shell	[0.1, 0.001, 0, 597]
0.0984179	0.684723	-0.274719	Loose Shell	[0.1, 0.001, 0, 598]
0.087853	0.688219	-0.287059	Loose Shell	[0.1, 0.001, 0, 599]
0.0723267	0.692776	-0.303304	Loose Shell	[0.1, 0.001, 0, 600]
0.190206	0.619557	-0.134488	Loose Shell	[0.1, 0.001, 1, 596]
0.171423	0.627879	-0.154928	Loose Shell	[0.1, 0.001, 1, 597]
0.17279	0.627226	-0.155777	Loose Shell	[0.1, 0.001, 1, 598]
0.186092	0.621431	-0.150143	Loose Shell	[0.1, 0.001, 1, 599]
0.193928	0.619145	-0.14753	Loose Shell	[0.1, 0.001, 1, 600]
-0.0499302	0.799272	0.0613225	Tight Shell	[0.1, 0.001, 2, 596]
-0.0605446	0.803831	0.0427595	Tight Shell	[0.1, 0.001, 2, 597]
-0.0633958	0.80495	0.0394022	Tight Shell	[0.1, 0.001, 2, 598]
-0.0618269	0.803262	0.0428582	Tight Shell	[0.1, 0.001, 2, 599]
-0.0614279	0.803037	0.0409551	Tight Shell	[0.1, 0.001, 2, 600]
-0.11004	0.818867	0.0989245	Tight Shell	[0.1, 0.001, 3, 596]
-0.0983983	0.813613	0.106918	Tight Shell	[0.1, 0.001, 3, 597]
-0.0902045	0.808892	0.119667	Tight Shell	[0.1, 0.001, 3, 598]
-0.0826646	0.805599	0.130209	Tight Shell	[0.1, 0.001, 3, 599]
-0.0743799	0.802026	0.137142	Tight Shell	[0.1, 0.001, 3, 600]
-0.111206	0.790516	-0.00174854	Tight Shell	[0.1, 0.001, 4, 596]
-0.0980056	0.782636	0.00701899	Tight Shell	[0.1, 0.001, 4, 597]
-0.102682	0.784757	-0.00249072	Tight Shell	[0.1, 0.001, 4, 598]
-0.107304	0.788185	-0.0108423	Tight Shell	[0.1, 0.001, 4, 599]
-0.107539	0.788386	-0.013181	Tight Shell	[0.1, 0.001, 4, 600]
-0.00988988	0.727561	-0.058884	Tight Shell	[0.1, 0.001, 5, 596]
-0.0247581	0.734051	-0.0729811	Tight Shell	[0.1, 0.001, 5, 597]
-0.027149	0.733828	-0.0743432	Tight Shell	[0.1, 0.001, 5, 598]
-0.0185147	0.728767	-0.0613701	Tight Shell	[0.1, 0.001, 5, 599]
-0.0160705	0.731148	-0.0743708	Tight Shell	[0.1, 0.001, 5, 600]
-0.187638	0.872819	0.0460352	Tight Shell	[0.1, 0.001, 6, 596]
-0.196818	0.875651	0.0396225	Tight Shell	[0.1, 0.001, 6, 597]
-0.212103	0.882376	0.0206515	Tight Shell	[0.1, 0.001, 6, 598]
-0.192329	0.873519	0.0374953	Tight Shell	[0.1, 0.001, 6, 599]
-0.180142	0.868166	0.0530949	Tight Shell	[0.1, 0.001, 6, 600]
-0.0724013	0.826016	0.171711	Tight Shell	[0.1, 0.001, 7, 596]
-0.0815514	0.828786	0.169751	Tight Shell	[0.1, 0.001, 7, 597]
-0.0913616	0.83294	0.156483	Tight Shell	[0.1, 0.001, 7, 598]
-0.107046	0.839889	0.139415	Tight Shell	[0.1, 0.001, 7, 599]
-0.107821	0.837766	0.132211	Tight Shell	[0.1, 0.001, 7, 600]
0.0155391	0.775257	0.0868088	Tight Shell	[0.1, 0.001, 8, 596]
-0.0120418	0.786197	0.0512765	Tight Shell	[0.1, 0.001, 8, 597]
-0.00261508	0.783109	0.0577034	Tight Shell	[0.1, 0.001, 8, 598]
0.0248274	0.771095	0.0878215	Tight Shell	[0.1, 0.001, 8, 599]
0.0242583	0.771299	0.0848648	Tight Shell	[0.1, 0.001, 8, 600]
-0.10775	0.814232	-0.0497338	Tight Shell	[0.1, 0.001, 9, 596]
-0.0990784	0.810486	-0.0423796	Tight Shell	[0.1, 0.001, 9, 597]
-0.109402	0.81615	-0.0574458	Tight Shell	[0.1, 0.001, 9, 598]
-0.110147	0.816431	-0.0538361	Tight Shell	[0.1, 0.001, 9, 599]
-0.0938819	0.809224	-0.036136	Tight Shell	[0.1, 0.001, 9, 600]
0.173191	0.607111	-0.246282	Loose Shell	[0.1, 0.01, 0, 596]
0.170249	0.604756	-0.229657	Loose Shell	[0.1, 0.01, 0, 597]
0.195824	0.596739	-0.204225	Loose Shell	[0.1, 0.01, 0, 598]
0.161814	0.611767	-0.240097	Loose Shell	[0.1, 0.01, 0, 599]
0.173299	0.603122	-0.230129	Loose Shell	[0.1, 0.01, 0, 600]
0.229526	0.522179	-0.126743	Loose Shell	[0.1, 0.01, 1, 596]
0.230666	0.519199	-0.121824	Loose Shell	[0.1, 0.01, 1, 597]
0.231497	0.518695	-0.137971	Loose Shell	[0.1, 0.01, 1, 598]
0.23159	0.516524	-0.134627	Loose Shell	[0.1, 0.01, 1, 599]
0.227656	0.519357	-0.142739	Loose Shell	[0.1, 0.01, 1, 600]
0.28428	0.49911	-0.150742	Loose Shell	[0.1, 0.01, 2, 596]
0.265966	0.505143	-0.165091	Loose Shell	[0.1, 0.01, 2, 597]
0.284282	0.495792	-0.141582	Loose Shell	[0.1, 0.01, 2, 598]
0.294487	0.495723	-0.134371	Loose Shell	[0.1, 0.01, 2, 599]
0.2757	0.50373	-0.140616	Loose Shell	[0.1, 0.01, 2, 600]
0.239062	0.429209	-0.420046	Loose Shell	[0.1, 0.01, 3, 596]
0.236077	0.427409	-0.418304	Loose Shell	[0.1, 0.01, 3, 597]
0.239571	0.414059	-0.440869	Loose Shell	[0.1, 0.01, 3, 598]
0.257719	0.408629	-0.414503	Loose Shell	[0.1, 0.01, 3, 599]
0.236681	0.416768	-0.444999	Loose Shell	[0.1, 0.01, 3, 600]
0.206332	0.577458	-0.188467	Loose Shell	[0.1, 0.01, 4, 596]
0.196455	0.58975	-0.188262	Loose Shell	[0.1, 0.01, 4, 597]
0.208551	0.577906	-0.176803	Loose Shell	[0.1, 0.01, 4, 598]
0.191393	0.583381	-0.19899	Loose Shell	[0.1, 0.01, 4, 599]
0.179468	0.594833	-0.202822	Loose Shell	[0.1, 0.01, 4, 600]
0.31794	0.506115	-0.192577	Loose Shell	[0.1, 0.01, 5, 596]
0.311274	0.509264	-0.203997	Loose Shell	[0.1, 0.01, 5, 597]
0.301373	0.507067	-0.200877	Loose Shell	[0.1, 0.01, 5, 598]
0.293429	0.507943	-0.181157	Loose Shell	[0.1, 0.01, 5, 599]
0.293537	0.506614	-0.186557	Loose Shell	[0.1, 0.01, 5, 600]
0.282484	0.453911	-0.238837	Loose Shell	[0.1, 0.01, 6, 596]
0.254404	0.465045	-0.260204	Loose Shell	[0.1, 0.01, 6, 597]
0.272645	0.452652	-0.22269	Loose Shell	[0.1, 0.01, 6, 598]
0.267753	0.459178	-0.24334	Loose Shell	[0.1, 0.01, 6, 599]
0.274113	0.454083	-0.226673	Loose Shell	[0.1, 0.01, 6, 600]
0.355551	0.448567	-0.0847806	Loose Shell	[0.1, 0.01, 7, 596]
0.353435	0.44614	-0.0802635	Loose Shell	[0.1, 0.01, 7, 597]
0.360579	0.441641	-0.060071	Loose Shell	[0.1, 0.01, 7, 598]
0.34347	0.441259	-0.0682302	Loose Shell	[0.1, 0.01, 7, 599]
0.346803	0.437219	-0.0688816	Loose Shell	[0.1, 0.01, 7, 600]
0.256018	0.36254	-0.220444	Loose Shell	[0.1, 0.01, 8, 596]
0.267478	0.362111	-0.22279	Loose Shell	[0.1, 0.01, 8, 597]
0.270797	0.354657	-0.215693	Loose Shell	[0.1, 0.01, 8, 598]
0.265361	0.350433	-0.210051	Loose Shell	[0.1, 0.01, 8, 599]
0.272754	0.344547	-0.215379	Loose Shell	[0.1, 0.01, 8, 600]
0.33894	0.369305	-0.150653	Loose Shell	[0.1, 0.01, 9, 596]
0.345947	0.366198	-0.129513	Loose Shell	[0.1, 0.01, 9, 597]
0.34907	0.361594	-0.149546	Loose Shell	[0.1, 0.01, 9, 598]
0.356458	0.355059	-0.133293	Loose Shell	[0.1, 0.01, 9, 599]
0.339357	0.368519	-0.163539	Loose Shell	[0.1, 0.01, 9, 600]
0.779964	-0.0348419	0.0313659	Ring	[0.1, 0.1, 0, 596]
0.780532	-0.0556547	0.0374076	Ring	[0.1, 0.1, 0, 597]
0.773984	-0.0447516	0.0321999	Ring	[0.1, 0.1, 0, 598]
0.758791	-0.062105	0.0647255	Ring	[0.1, 0.1, 0, 599]
0.756973	-0.0801394	0.0763456	Ring	[0.1, 0.1, 0, 600]
0.753924	-0.0465486	0.0145185	Ring	[0.1, 0.1, 1, 596]
0.7423	-0.0596649	0.0502747	Ring	[0.1, 0.1, 1, 597]
0.739939	-0.0600028	0.0491338	Ring	[0.1, 0.1, 1, 598]
0.747502	-0.0700199	0.0905275	Ring	[0.1, 0.1, 1, 599]
0.752892	-0.0665756	0.0891771	Ring	[0.1, 0.1, 1, 600]
0.738945	-0.055905	0.0725602	Ring	[0.1, 0.1, 2, 596]
0.740407	-0.0597215	0.0700478	Ring	[0.1, 0.1, 2, 597]
0.731147	-0.0543485	0.0668761	Ring	[0.1, 0.1, 2, 598]
0.762607	-0.0663823	0.0423547	Ring	[0.1, 0.1, 2, 599]
0.758453	-0.0370002	0.0069031	Ring	[0.1, 0.1, 2, 600]
0.760532	-0.0870669	0.0584463	Ring	[0.1, 0.1, 3, 596]
0.752385	-0.100086	0.0795149	Ring	[0.1, 0.1, 3, 597]
0.742309	-0.0856446	0.0837667	Ring	[0.1, 0.1, 3, 598]
0.752872	-0.0822508	0.0761562	Ring	[0.1, 0.1, 3, 599]
0.742485	-0.0772159	0.0791322	Ring	[0.1, 0.1, 3, 600]
0.70078	-0.0445407	0.0201794	Ring	[0.1, 0.1, 4, 596]
0.710256	-0.0248177	0.0163533	Ring	[0.1, 0.1, 4, 597]
0.679709	-0.0265344	0.0232387	Ring	[0.1, 0.1, 4, 598]
0.696967	0.00105817	-0.00783131	Ring	[0.1, 0.1, 4, 599]
0.682169	-0.0236462	0.00888113	Ring	[0.1, 0.1, 4, 600]
0.738292	-0.0483506	0.0822212	Ring	[0.1, 0.1, 5, 596]
0.746977	-0.0477433	0.0437571	Ring	[0.1, 0.1, 5, 597]
0.749085	-0.0559451	0.057534	Ring	[0.1, 0.1, 5, 598]
0.741385	-0.0579657	0.0771587	Ring	[0.1, 0.1, 5, 599]
0.729788	-0.061761	0.0937916	Ring	[0.1, 0.1, 5, 600]
0.776087	-0.0461866	0.0261339	Ring	[0.1, 0.1, 6, 596]
0.74976	-0.0495345	0.0560549	Ring	[0.1, 0.1, 6, 597]
0.744332	-0.049695	0.0831344	Ring	[0.1, 0.1, 6, 598]
0.747674	-0.0573962	0.0650552	Ring	[0.1, 0.1, 6, 599]
0.756261	-0.0253021	0.0281535	Ring	[0.1, 0.1, 6, 600]
0.746677	-0.0726947	0.058672	Ring	[0.1, 0.1, 7, 596]
0.751094	-0.0869718	0.0825073	Ring	[0.1, 0.1, 7, 597]
0.735803	-0.0817301	0.0789745	Ring	[0.1, 0.1, 7, 598]
0.744549	-0.094484	0.0815715	Ring	[0.1, 0.1, 7, 599]
0.739464	-0.103819	0.0998138	Ring	[0.1, 0.1, 7, 600]
0.76771	-0.0821765	0.082835	Ring	[0.1, 0.1, 8, 596]
0.766254	-0.0772887	0.0726765	Ring	[0.1, 0.1, 8, 597]
0.757773	-0.122156	0.111214	Ring	[0.1, 0.1, 8, 598]
0.765002	-0.118716	0.106136	Ring	[0.1, 0.1, 8, 599]
0.765156	-0.0744498	0.0694973	Ring	[0.1, 0.1, 8, 600]
0.769776	-0.0620967	0.0566742	Ring	[0.1, 0.1, 9, 596]
0.761344	-0.0519791	0.047808	Ring	[0.1, 0.1, 9, 597]
0.758161	-0.0428702	0.0538985	Ring	[0.1, 0.1, 9, 598]
0.737947	-0.0762933	0.0934341	Ring	[0.1, 0.1, 9, 599]
0.760957	-0.0538516	0.0499346	Ring	[0.1, 0.1, 9, 600]
-0.427534	-0.235788	0.0146633	Disc	[0.1, 1.0, 0, 596]
-0.413288	-0.236947	0.0391119	Disc	[0.1, 1.0, 0, 597]
-0.427948	-0.245911	-0.00368011	Disc	[0.1, 1.0, 0, 598]
-0.419746	-0.250834	0.00300871	Disc	[0.1, 1.0, 0, 599]
-0.415777	-0.255072	0.000772566	Disc	[0.1, 1.0, 0, 600]
-0.446218	-0.241486	-0.0344377	Disc	[0.1, 1.0, 1, 596]
-0.435832	-0.24638	-0.0168859	Disc	[0.1, 1.0, 1, 597]
-0.4199	-0.252004	-0.00381578	Disc	[0.1, 1.0, 1, 598]
-0.407783	-0.256037	0.0139451	Disc	[0.1, 1.0, 1, 599]
-0.396966	-0.271137	0.00782314	Disc	[0.1, 1.0, 1, 600]
-0.429432	-0.237327	-0.00279936	Disc	[0.1, 1.0, 2, 596]
-0.414685	-0.226531	0.0365845	Disc	[0.1, 1.0, 2, 597]
-0.406468	-0.263061	0.0041925	Disc	[0.1, 1.0, 2, 598]
-0.421918	-0.243235	0.00766245	Disc	[0.1, 1.0, 2, 599]
-0.42539	-0.232484	0.0153744	Disc	[0.1, 1.0, 2, 600]
-0.462525	-0.222665	-0.0320546	Disc	[0.1, 1.0, 3, 596]
-0.451848	-0.222049	-0.0156549	Disc	[0.1, 1.0, 3, 597]
-0.471917	-0.199786	-0.0255433	Disc	[0.1, 1.0, 3, 598]
-0.462818	-0.20654	-0.0203694	Disc	[0.1, 1.0, 3, 599]
-0.470301	-0.212632	-0.0358362	Disc	[0.1, 1.0, 3, 600]
-0.392321	-0.232382	0.0634659	Disc	[0.1, 1.0, 4, 596]
-0.404231	-0.225766	0.048321	Disc	[0.1, 1.0, 4, 597]
-0.407549	-0.215425	0.0668694	Disc	[0.1, 1.0, 4, 598]
-0.404233	-0.221948	0.0526908	Disc	[0.1, 1.0, 4, 599]
-0.422903	-0.21392	0.0409599	Disc	[0.1, 1.0, 4, 600]
-0.39726	-0.245093	0.0457315	Disc	[0.1, 1.0, 5, 596]
-0.387922	-0.240067	0.0718032	Disc	[0.1, 1.0, 5, 597]
-0.373303	-0.249024	0.0811564	Disc	[0.1, 1.0, 5, 598]
-0.388475	-0.255671	0.0526947	Disc	[0.1, 1.0, 5, 599]
-0.3986	-0.234145	0.0645031	Disc	[0.1, 1.0, 5, 600]
-0.430746	-0.228723	0.00294121	Disc	[0.1, 1.0, 6, 596]
-0.440963	-0.226969	-0.00172683	Disc	[0.1, 1.0, 6, 597]
-0.44987	-0.224602	-0.00740773	Disc	[0.1, 1.0, 6, 598]
-0.437768	-0.237403	-0.0139054	Disc	[0.1, 1.0, 6, 599]
-0.444297	-0.220436	0.00567464	Disc	[0.1, 1.0, 6, 600]
-0.450702	-0.234491	-0.0306251	Disc	[0.1, 1.0, 7, 596]
-0.459511	-0.218848	-0.0198275	Disc	[0.1, 1.0, 7, 597]
-0.459897	-0.231754	-0.0384482	Disc	[0.1, 1.0, 7, 598]
-0.439414	-0.240733	-0.0182403	Disc	[0.1, 1.0, 7, 599]
-0.441807	-0.236805	-0.0226197	Disc	[0.1, 1.0, 7, 600]
-0.360315	-0.263603	0.0754683	Disc	[0.1, 1.0, 8, 596]
-0.349099	-0.264708	0.0943842	Disc	[0.1, 1.0, 8, 597]
-0.367026	-0.254722	0.0874255	Disc	[0.1, 1.0, 8, 598]
-0.348159	-0.252436	0.121938	Disc	[0.1, 1.0, 8, 599]
-0.350163	-0.282954	0.0764943	Disc	[0.1, 1.0, 8, 600]
-0.506925	-0.193633	-0.0753842	Disc	[0.1, 1.0, 9, 596]
-0.489801	-0.192154	-0.0387559	Disc	[0.1, 1.0, 9, 597]
-0.4951	-0.184701	-0.0379141	Disc	[0.1, 1.0, 9, 598]
-0.499883	-0.182241	-0.0470307	Disc	[0.1, 1.0, 9, 599]
-0.485388	-0.195592	-0.0320254	Disc	[0.1, 1.0, 9, 600]
-0.399703	-0.311345	-0.0625589	Disc	[0.1, 10.0, 0, 596]
-0.397573	-0.312289	-0.060241	Disc	[0.1, 10.0, 0, 597]
-0.386799	-0.315775	-0.0462797	Disc	[0.1, 10.0, 0, 598]
-0.39153	-0.308525	-0.0424813	Disc	[0.1, 10.0, 0, 599]
-0.396744	-0.31008	-0.054865	Disc	[0.1, 10.0, 0, 600]
-0.419454	-0.302594	-0.0840519	Disc	[0.1, 10.0, 1, 596]
-0.414807	-0.304653	-0.0789947	Disc	[0.1, 10.0, 1, 597]
-0.425373	-0.305124	-0.0994397	Disc	[0.1, 10.0, 1, 598]
-0.415332	-0.301843	-0.0750937	Disc	[0.1, 10.0, 1, 599]
-0.415387	-0.304396	-0.0796268	Disc	[0.1, 10.0, 1, 600]
-0.475026	-0.27797	-0.144527	Disc	[0.1, 10.0, 2, 596]
-0.440103	-0.294732	-0.10876	Disc	[0.1, 10.0, 2, 597]
-0.450975	-0.282185	-0.107171	Disc	[0.1, 10.0, 2, 598]
-0.455691	-0.278807	-0.110067	Disc	[0.1, 10.0, 2, 599]
-0.437863	-0.290572	-0.0973754	Disc	[0.1, 10.0, 2, 600]
-0.388224	-0.313855	-0.0455935	Disc	[0.1, 10.0, 3, 596]
-0.401515	-0.309254	-0.0622941	Disc	[0.1, 10.0, 3, 597]
-0.386481	-0.314627	-0.0436971	Disc	[0.1, 10.0, 3, 598]
-0.370589	-0.325534	-0.0331128	Disc	[0.1, 10.0, 3, 599]
-0.383383	-0.316	-0.0403256	Disc	[0.1, 10.0, 3, 600]
-0.389109	-0.318616	-0.0555027	Disc	[0.1, 10.0, 4, 596]
-0.391944	-0.318648	-0.0608247	Disc	[0.1, 10.0, 4, 597]
-0.393825	-0.315238	-0.0583987	Disc	[0.1, 10.0, 4, 598]
-0.391889	-0.316096	-0.0562915	Disc	[0.1, 10.0, 4, 599]
-0.399648	-0.308793	-0.0580257	Disc	[0.1, 10.0, 4, 600]
-0.409495	-0.31216	-0.082161	Disc	[0.1, 10.0, 5, 596]
-0.431141	-0.296127	-0.0945336	Disc	[0.1, 10.0, 5, 597]
-0.425526	-0.298615	-0.0884228	Disc	[0.1, 10.0, 5, 598]
-0.43009	-0.301746	-0.102336	Disc	[0.1, 10.0, 5, 599]
-0.426867	-0.301886	-0.0965922	Disc	[0.1, 10.0, 5, 600]
-0.481734	-0.276286	-0.154063	Disc	[0.1, 10.0, 6, 596]
-0.488843	-0.270559	-0.157327	Disc	[0.1, 10.0, 6, 597]
-0.500005	-0.266902	-0.171709	Disc	[0.1, 10.0, 6, 598]
-0.472772	-0.27768	-0.139837	Disc	[0.1, 10.0, 6, 599]
-0.478	-0.275364	-0.145527	Disc	[0.1, 10.0, 6, 600]
-0.389206	-0.309555	-0.0399527	Disc	[0.1, 10.0, 7, 596]
-0.390022	-0.315635	-0.0520231	Disc	[0.1, 10.0, 7, 597]
-0.38312	-0.317405	-0.0422761	Disc	[0.1, 10.0, 7, 598]
-0.380479	-0.317287	-0.0371649	Disc	[0.1, 10.0, 7, 599]
-0.368791	-0.323754	-0.0266832	Disc	[0.1, 10.0, 7, 600]
-0.382028	-0.316601	-0.0388506	Disc	[0.1, 10.0, 8, 596]
-0.38258	-0.324086	-0.0528716	Disc	[0.1, 10.0, 8, 597]
-0.352457	-0.33228	-0.0111443	Disc	[0.1, 10.0, 8, 598]
-0.355956	-0.326864	-0.00824279	Disc	[0.1, 10.0, 8, 599]
-0.362069	-0.329309	-0.0238413	Disc	[0.1, 10.0, 8, 600]
-0.392926	-0.314348	-0.0551838	Disc	[0.1, 10.0, 9, 596]
-0.388943	-0.31096	-0.0419032	Disc	[0.1, 10.0, 9, 597]
-0.373591	-0.315185	-0.0207235	Disc	[0.1, 10.0, 9, 598]
-0.384476	-0.316804	-0.0437511	Disc	[0.1, 10.0, 9, 599]
-0.396038	-0.309104	-0.0518609	Disc	[0.1, 10.0, 9, 600]
-0.117157	0.829065	-0.141073	Tight Shell	[1.0, 0.001, 0, 596]
-0.115972	0.828443	-0.144458	Tight Shell	[1.0, 0.001, 0, 597]
-0.119856	0.830213	-0.146348	Tight Shell	[1.0, 0.001, 0, 598]
-0.109207	0.825494	-0.134758	Tight Shell	[1.0, 0.001, 0, 599]
-0.110562	0.826094	-0.136233	Tight Shell	[1.0, 0.001, 0, 600]
-0.0890974	0.828825	-0.106016	Tight Shell	[1.0, 0.001, 1, 596]
-0.0821149	0.825683	-0.100755	Tight Shell	[1.0, 0.001, 1, 597]
-0.0520487	0.812216	-0.068291	Tight Shell	[1.0, 0.001, 1, 598]
-0.0500609	0.811628	-0.0791341	Tight Shell	[1.0, 0.001, 1, 599]
-0.0707795	0.820809	-0.101681	Tight Shell	[1.0, 0.001, 1, 600]
-0.181077	0.87273	-0.000470674	Tight Shell	[1.0, 0.001, 2, 596]
-0.167902	0.868274	0.00378649	Tight Shell	[1.0, 0.001, 2, 597]
-0.153356	0.861733	0.014941	Tight Shell	[1.0, 0.001, 2, 598]
-0.155292	0.862591	0.0128339	Tight Shell	[1.0, 0.001, 2, 599]
-0.158796	0.864145	0.00226391	Tight Shell	[1.0, 0.001, 2, 600]
-0.0559006	0.813315	-0.0635158	Tight Shell	[1.0, 0.001, 3, 596]
-0.0477444	0.809606	-0.0593148	Tight Shell	[1.0, 0.001, 3, 597]
-0.0589515	0.814476	-0.0761854	Tight Shell	[1.0, 0.001, 3, 598]
-0.0534507	0.813273	-0.0737764	Tight Shell	[1.0, 0.001, 3, 599]
-0.0593566	0.814657	-0.0833839	Tight Shell	[1.0, 0.001, 3, 600]
-0.197585	0.889348	0.0433101	Tight Shell	[1.0, 0.001, 4, 596]
-0.191021	0.887432	0.0487042	Tight Shell	[1.0, 0.001, 4, 597]
-0.184395	0.883407	0.0529896	Tight Shell	[1.0, 0.001, 4, 598]
-0.190954	0.886218	0.0411762	Tight Shell	[1.0, 0.001, 4, 599]
-0.200285	0.888029	0.031674	Tight Shell	[1.0, 0.001, 4, 600]
-0.156275	0.858991	-0.0141392	Tight Shell	[1.0, 0.001, 5, 596]
-0.15438	0.858249	-0.0141601	Tight Shell	[1.0, 0.001, 5, 597]
-0.143484	0.853275	-0.00255657	Tight Shell	[1.0, 0.001, 5, 598]
-0.155518	0.858657	-0.0200735	Tight Shell	[1.0, 0.001, 5, 599]
-0.144385	0.852491	-0.0111381	Tight Shell	[1.0, 0.001, 5, 600]
-0.160056	0.840035	-0.0512386	Tight Shell	[1.0, 0.001, 6, 596]
-0.157098	0.838579	-0.0482744	Tight Shell	[1.0, 0.001, 6, 597]
-0.147144	0.835403	-0.0410189	Tight Shell	[1.0, 0.001, 6, 598]
-0.161109	0.841687	-0.0515413	Tight Shell	[1.0, 0.001, 6, 599]
-0.169883	0.846664	-0.0649217	Tight Shell	[1.0, 0.001, 6, 600]
0.0183884	0.775492	-0.119067	Tight Shell	[1.0, 0.001, 7, 596]
0.0238454	0.77293	-0.120141	Tight Shell	[1.0, 0.001, 7, 597]
0.0257936	0.772019	-0.120358	Tight Shell	[1.0, 0.001, 7, 598]
0.027149	0.771419	-0.118883	Tight Shell	[1.0, 0.001, 7, 599]
0.0221439	0.77112	-0.126271	Tight Shell	[1.0, 0.001, 7, 600]
-0.184307	0.863498	0.0798058	Tight Shell	[1.0, 0.001, 8, 596]
-0.182611	0.860471	0.0846389	Tight Shell	[1.0, 0.001, 8, 597]
-0.176275	0.857809	0.0917891	Tight Shell	[1.0, 0.001, 8, 598]
-0.184311	0.860136	0.0798636	Tight Shell	[1.0, 0.001, 8, 599]
-0.186696	0.862283	0.0734368	Tight Shell	[1.0, 0.001, 8, 600]
-0.229937	0.933967	0.0516196	Tight Shell	[1.0, 0.001, 9, 596]
-0.225748	0.932257	0.0496748	Tight Shell	[1.0, 0.001, 9, 597]
-0.217683	0.927401	0.0596913	Tight Shell	[1.0, 0.001, 9, 598]
-0.202955	0.920827	0.0733811	Tight Shell	[1.0, 0.001, 9, 599]
-0.231939	0.93258	0.045672	Tight Shell	[1.0, 0.001, 9, 600]
0.561508	-0.0466064	-0.237361	Ring	[1.0, 0.01, 0, 596]
0.57179	-0.0496883	-0.218061	Ring	[1.0, 0.01, 0, 597]
0.595036	-0.0567195	-0.204259	Ring	[1.0, 0.01, 0, 598]
0.584544	-0.0543936	-0.215026	Ring	[1.0, 0.01, 0, 599]
0.576434	-0.0426457	-0.224961	Ring	[1.0, 0.01, 0, 600]
0.474942	0.0771405	-0.227969	Loose Shell	[1.0, 0.01, 1, 596]
0.494811	0.0727908	-0.216999	Loose Shell	[1.0, 0.01, 1, 597]
0.485982	0.0606817	-0.210363	Loose Shell	[1.0, 0.01, 1, 598]
0.473953	0.0613151	-0.210973	Loose Shell	[1.0, 0.01, 1, 599]
0.496964	0.0546259	-0.178982	Loose Shell	[1.0, 0.01, 1, 600]
0.400213	0.304097	-0.479109	Loose Shell	[1.0, 0.01, 2, 596]
0.403388	0.304915	-0.474222	Loose Shell	[1.0, 0.01, 2, 597]
0.406295	0.297844	-0.468263	Loose Shell	[1.0, 0.01, 2, 598]
0.390485	0.311066	-0.473985	Loose Shell	[1.0, 0.01, 2, 599]
0.375676	0.319617	-0.513871	Loose Shell	[1.0, 0.01, 2, 600]
0.430677	0.148129	-0.425408	Loose Shell	[1.0, 0.01, 3, 596]
0.425453	0.141344	-0.41914	Loose Shell	[1.0, 0.01, 3, 597]
0.438106	0.13702	-0.40661	Loose Shell	[1.0, 0.01, 3, 598]
0.427042	0.151118	-0.425929	Loose Shell	[1.0, 0.01, 3, 599]
0.436099	0.138196	-0.394769	Loose Shell	[1.0, 0.01, 3, 600]
0.527193	0.164899	-0.27448	Loose Shell	[1.0, 0.01, 4, 596]
0.501914	0.181595	-0.312052	Loose Shell	[1.0, 0.01, 4, 597]
0.517547	0.171496	-0.285627	Loose Shell	[1.0, 0.01, 4, 598]
0.523132	0.177321	-0.280406	Loose Shell	[1.0, 0.01, 4, 599]
0.522936	0.180725	-0.289776	Loose Shell	[1.0, 0.01, 4, 600]
0.351213	0.241204	-0.344762	Loose Shell	[1.0, 0.01, 5, 596]
0.350333	0.241305	-0.352986	Loose Shell	[1.0, 0.01, 5, 597]
0.344633	0.242691	-0.344179	Loose Shell	[1.0, 0.01, 5, 598]
0.358559	0.235531	-0.340792	Loose Shell	[1.0, 0.01, 5, 599]
0.359236	0.233997	-0.343235	Loose Shell	[1.0, 0.01, 5, 600]
0.364453	0.280331	-0.503682	Loose Shell	[1.0, 0.01, 6, 596]
0.368314	0.278668	-0.497143	Loose Shell	[1.0, 0.01, 6, 597]
0.388878	0.260312	-0.469823	Loose Shell	[1.0, 0.01, 6, 598]
0.37431	0.271172	-0.491908	Loose Shell	[1.0, 0.01, 6, 599]
0.381725	0.263433	-0.479944	Loose Shell	[1.0, 0.01, 6, 600]
0.449382	0.250762	-0.325664	Loose Shell	[1.0, 0.01, 7, 596]
0.441356	0.256354	-0.349074	Loose Shell	[1.0, 0.01, 7, 597]
0.441953	0.251874	-0.326085	Loose Shell	[1.0, 0.01, 7, 598]
0.432909	0.251288	-0.352561	Loose Shell	[1.0, 0.01, 7, 599]
0.429327	0.251642	-0.35964	Loose Shell	[1.0, 0.01, 7, 600]
0.409425	0.188075	-0.420362	Loose Shell	[1.0, 0.01, 8, 596]
0.39747	0.192331	-0.427204	Loose Shell	[1.0, 0.01, 8, 597]
0.399807	0.190397	-0.411479	Loose Shell	[1.0, 0.01, 8, 598]
0.400366	0.184462	-0.4034	Loose Shell	[1.0, 0.01, 8, 599]
0.404889	0.173164	-0.389117	Loose Shell	[1.0, 0.01, 8, 600]
0.306679	0.307078	-0.503698	Loose Shell	[1.0, 0.01, 9, 596]
0.321069	0.297146	-0.490568	Loose Shell	[1.0, 0.01, 9, 597]
0.314708	0.302241	-0.507236	Loose Shell	[1.0, 0.01, 9, 598]
0.304132	0.295793	-0.498875	Loose Shell	[1.0, 0.01, 9, 599]
0.314161	0.29566	-0.505624	Loose Shell	[1.0, 0.01, 9, 600]
0.722105	-0.238866	0.0498043	Ring	[1.0, 0.1, 0, 596]
0.725075	-0.210656	0.0186086	Ring	[1.0, 0.1, 0, 597]
0.712878	-0.218565	0.0328698	Ring	[1.0, 0.1, 0, 598]
0.729074	-0.236171	0.0545921	Ring	[1.0, 0.1, 0, 599]
0.725037	-0.236898	0.0482581	Ring	[1.0, 0.1, 0, 600]
0.671684	-0.113093	-0.0948763	Ring	[1.0, 0.1, 1, 596]
0.659541	-0.108707	-0.0928269	Ring	[1.0, 0.1, 1, 597]
0.673592	-0.126931	-0.0929805	Ring	[1.0, 0.1, 1, 598]
0.667127	-0.145119	-0.0944108	Ring	[1.0, 0.1, 1, 599]
0.661426	-0.120694	-0.108222	Ring	[1.0, 0.1, 1, 600]
0.732123	-0.234013	0.0581023	Ring	[1.0, 0.1, 2, 596]
0.735976	-0.229795	0.0732694	Ring	[1.0, 0.1, 2, 597]
0.738177	-0.233524	0.0552784	Ring	[1.0, 0.1, 2, 598]
0.732289	-0.237214	0.0835478	Ring	[1.0, 0.1, 2, 599]
0.732329	-0.221548	0.0645011	Ring	[1.0, 0.1, 2, 600]
0.725409	-0.326313	0.125982	Ring	[1.0, 0.1, 3, 596]
0.70858	-0.318858	0.114427	Ring	[1.0, 0.1, 3, 597]
0.736819	-0.328004	0.131579	Ring	[1.0, 0.1, 3, 598]
0.742248	-0.313108	0.126761	Ring	[1.0, 0.1, 3, 599]
0.729272	-0.304041	0.103484	Ring	[1.0, 0.1, 3, 600]
0.793644	-0.290706	0.17767	Ring	[1.0, 0.1, 4, 596]
0.794809	-0.302789	0.18453	Ring	[1.0, 0.1, 4, 597]
0.802081	-0.284253	0.164308	Ring	[1.0, 0.1, 4, 598]
0.795533	-0.314532	0.191165	Ring	[1.0, 0.1, 4, 599]
0.786283	-0.31138	0.1987	Ring	[1.0, 0.1, 4, 600]
0.802812	-0.397538	0.232317	Ring	[1.0, 0.1, 5, 596]
0.805104	-0.40751	0.253777	Ring	[1.0, 0.1, 5, 597]
0.795011	-0.402942	0.247469	Ring	[1.0, 0.1, 5, 598]
0.792795	-0.392525	0.249465	Ring	[1.0, 0.1, 5, 599]
0.79281	-0.404146	0.252737	Ring	[1.0, 0.1, 5, 600]
0.590521	-0.107842	-0.0312037	Ring	[1.0, 0.1, 6, 596]
0.599382	-0.12476	-0.0284992	Ring	[1.0, 0.1, 6, 597]
0.604941	-0.095518	-0.0645414	Ring	[1.0, 0.1, 6, 598]
0.594177	-0.0918394	-0.0656661	Ring	[1.0, 0.1, 6, 599]
0.60615	-0.0858367	-0.0937194	Ring	[1.0, 0.1, 6, 600]
0.725125	-0.310118	0.111767	Ring	[1.0, 0.1, 7, 596]
0.736078	-0.322037	0.120965	Ring	[1.0, 0.1, 7, 597]
0.73394	-0.330141	0.132929	Ring	[1.0, 0.1, 7, 598]
0.73053	-0.330618	0.146231	Ring	[1.0, 0.1, 7, 599]
0.735625	-0.338899	0.142885	Ring	[1.0, 0.1, 7, 600]
0.75237	-0.305415	0.104979	Ring	[1.0, 0.1, 8, 596]
0.760314	-0.326285	0.122012	Ring	[1.0, 0.1, 8, 597]
0.743735	-0.312677	0.124549	Ring	[1.0, 0.1, 8, 598]
0.745454	-0.320743	0.112009	Ring	[1.0, 0.1, 8, 599]
0.741999	-0.337508	0.127482	Ring	[1.0, 0.1, 8, 600]
0.780001	-0.352922	0.181367	Ring	[1.0, 0.1, 9, 596]
0.773589	-0.358235	0.175499	Ring	[1.0, 0.1, 9, 597]
0.774416	-0.37121	0.18816	Ring	[1.0, 0.1, 9, 598]
0.768868	-0.367328	0.201411	Ring	[1.0, 0.1, 9, 599]
0.776037	-0.362349	0.201345	Ring	[1.0, 0.1, 9, 600]
0.734715	-0.0275988	0.0827907	Ring	[1.0, 1.0, 0, 596]
0.743458	-0.036815	0.0910008	Ring	[1.0, 1.0, 0, 597]
0.755382	-0.079013	0.095767	Ring	[1.0, 1.0, 0, 598]
0.734298	-0.0333511	0.0865777	Ring	[1.0, 1.0, 0, 599]
0.752005	-0.0328239	0.0467049	Ring	[1.0, 1.0, 0, 600]
0.692432	-0.111215	0.0683299	Ring	[1.0, 1.0, 1, 596]
0.723794	-0.0808162	0.0532757	Ring	[1.0, 1.0, 1, 597]
0.720324	-0.0784301	0.0407389	Ring	[1.0, 1.0, 1, 598]
0.714839	-0.0791757	0.0422882	Ring	[1.0, 1.0, 1, 599]
0.718955	-0.0728787	0.028417	Ring	[1.0, 1.0, 1, 600]
0.714346	-0.105596	0.0225481	Ring	[1.0, 1.0, 2, 596]
0.706686	-0.110365	0.0558676	Ring	[1.0, 1.0, 2, 597]
0.710712	-0.122627	0.0687674	Ring	[1.0, 1.0, 2, 598]
0.731468	-0.0862391	0.0293099	Ring	[1.0, 1.0, 2, 599]
0.715033	-0.0943941	0.0151709	Ring	[1.0, 1.0, 2, 600]
0.735709	-0.0257203	0.0424807	Ring	[1.0, 1.0, 3, 596]
0.733606	-0.0480278	0.0634984	Ring	[1.0, 1.0, 3, 597]
0.72766	-0.0100781	0.0537862	Ring	[1.0, 1.0, 3, 598]
0.739404	-0.0482501	0.0679646	Ring	[1.0, 1.0, 3, 599]
0.730902	-0.0681904	0.0924872	Ring	[1.0, 1.0, 3, 600]
0.738992	-0.0993696	0.0940317	Ring	[1.0, 1.0, 4, 596]
0.745486	-0.0781731	0.075594	Ring	[1.0, 1.0, 4, 597]
0.746717	-0.115098	0.106563	Ring	[1.0, 1.0, 4, 598]
0.758572	-0.116453	0.0808182	Ring	[1.0, 1.0, 4, 599]
0.743234	-0.0943227	0.0978342	Ring	[1.0, 1.0, 4, 600]
0.745212	-0.100896	0.0549005	Ring	[1.0, 1.0, 5, 596]
0.71028	-0.128992	0.118123	Ring	[1.0, 1.0, 5, 597]
0.743299	-0.132357	0.0836045	Ring	[1.0, 1.0, 5, 598]
0.710853	-0.101716	0.0808623	Ring	[1.0, 1.0, 5, 599]
0.725186	-0.0906602	0.0803701	Ring	[1.0, 1.0, 5, 600]
0.714501	-0.022579	0.0648964	Ring	[1.0, 1.0, 6, 596]
0.724774	-0.0438298	0.0628777	Ring	[1.0, 1.0, 6, 597]
0.740278	-0.0224671	0.0174409	Ring	[1.0, 1.0, 6, 598]
0.745691	-0.0300121	0.0194446	Ring	[1.0, 1.0, 6, 599]
0.735267	-0.0313303	0.0595279	Ring	[1.0, 1.0, 6, 600]
0.66612	-0.0293397	0.0224415	Ring	[1.0, 1.0, 7, 596]
0.694246	-0.0367008	0.0105769	Ring	[1.0, 1.0, 7, 597]
0.689012	-0.0370878	0.0173393	Ring	[1.0, 1.0, 7, 598]
0.680341	-0.0616386	0.0389438	Ring	[1.0, 1.0, 7, 599]
0.678301	-0.0224131	-0.00360359	Ring	[1.0, 1.0, 7, 600]
0.731703	-0.0707027	0.0282944	Ring	[1.0, 1.0, 8, 596]
0.721584	-0.0697499	0.0336918	Ring	[1.0, 1.0, 8, 597]
0.741045	-0.0822298	0.0464618	Ring	[1.0, 1.0, 8, 598]
0.748094	-0.107747	0.0821935	Ring	[1.0, 1.0, 8, 599]
0.74005	-0.10857	0.0595924	Ring	[1.0, 1.0, 8, 600]
0.746812	-0.109213	0.063696	Ring	[1.0, 1.0, 9, 596]
0.729009	-0.0975803	0.0459669	Ring	[1.0, 1.0, 9, 597]
0.734549	-0.0786592	0.0289115	Ring	[1.0, 1.0, 9, 598]
0.712423	-0.12382	0.0733176	Ring	[1.0, 1.0, 9, 599]
0.700757	-0.0794369	0.0729911	Ring	[1.0, 1.0, 9, 600]
-0.399485	-0.245445	0.0454943	Disc	[1.0, 10.0, 0, 596]
-0.389513	-0.253923	0.0538023	Disc	[1.0, 10.0, 0, 597]
-0.381463	-0.257296	0.0583964	Disc	[1.0, 10.0, 0, 598]
-0.375545	-0.262445	0.0559429	Disc	[1.0, 10.0, 0, 599]
-0.389374	-0.26152	0.0363682	Disc	[1.0, 10.0, 0, 600]
-0.41362	-0.245721	0.0210124	Disc	[1.0, 10.0, 1, 596]
-0.420039	-0.236288	0.0187059	Disc	[1.0, 10.0, 1, 597]
-0.416067	-0.247723	-0.00502373	Disc	[1.0, 10.0, 1, 598]
-0.411143	-0.2501	0.00450013	Disc	[1.0, 10.0, 1, 599]
-0.417257	-0.250746	0.0100372	Disc	[1.0, 10.0, 1, 600]
-0.371189	-0.261896	0.0672398	Disc	[1.0, 10.0, 2, 596]
-0.351726	-0.270277	0.0865906	Disc	[1.0, 10.0, 2, 597]
-0.350621	-0.253727	0.110621	Disc	[1.0, 10.0, 2, 598]
-0.347276	-0.248815	0.123106	Disc	[1.0, 10.0, 2, 599]
-0.361037	-0.248771	0.0886161	Disc	[1.0, 10.0, 2, 600]
-0.497851	-0.199841	-0.078315	Disc	[1.0, 10.0, 3, 596]
-0.516511	-0.196166	-0.0930881	Disc	[1.0, 10.0, 3, 597]
-0.500174	-0.189332	-0.0418666	Disc	[1.0, 10.0, 3, 598]
-0.494405	-0.216367	-0.0780835	Disc	[1.0, 10.0, 3, 599]
-0.501294	-0.198851	-0.0672261	Disc	[1.0, 10.0, 3, 600]
-0.431378	-0.246773	-0.0160514	Disc	[1.0, 10.0, 4, 596]
-0.442429	-0.233053	-0.00825618	Disc	[1.0, 10.0, 4, 597]
-0.448377	-0.219722	-0.00516759	Disc	[1.0, 10.0, 4, 598]
-0.449137	-0.228209	-0.0258165	Disc	[1.0, 10.0, 4, 599]
-0.443732	-0.216383	0.000247428	Disc	[1.0, 10.0, 4, 600]
-0.401296	-0.256432	0.0275598	Disc	[1.0, 10.0, 5, 596]
-0.39427	-0.268467	0.0174676	Disc	[1.0, 10.0, 5, 597]
-0.406704	-0.251362	0.024065	Disc	[1.0, 10.0, 5, 598]
-0.409927	-0.251222	0.0183216	Disc	[1.0, 10.0, 5, 599]
-0.389015	-0.25395	0.0501785	Disc	[1.0, 10.0, 5, 600]
-0.511948	-0.179957	-0.0609761	Disc	[1.0, 10.0, 6, 596]
-0.491902	-0.198953	-0.0544626	Disc	[1.0, 10.0, 6, 597]
-0.491586	-0.208645	-0.0616973	Disc	[1.0, 10.0, 6, 598]
-0.513687	-0.175323	-0.0494011	Disc	[1.0, 10.0, 6, 599]
-0.513825	-0.179224	-0.0541782	Disc	[1.0, 10.0, 6, 600]
-0.373441	-0.272543	0.0490805	Disc	[1.0, 10.0, 7, 596]
-0.369015	-0.266774	0.0673158	Disc	[1.0, 10.0, 7, 597]
-0.366926	-0.274141	0.058406	Disc	[1.0, 10.0, 7, 598]
-0.387659	-0.25613	0.0556655	Disc	[1.0, 10.0, 7, 599]
-0.375252	-0.268871	0.0453333	Disc	[1.0, 10.0, 7, 600]
-0.384506	-0.253371	0.0595581	Disc	[1.0, 10.0, 8, 596]
-0.380965	-0.263861	0.045673	Disc	[1.0, 10.0, 8, 597]
-0.387855	-0.257185	0.046713	Disc	[1.0, 10.0, 8, 598]
-0.38333	-0.270835	0.0359288	Disc	[1.0, 10.0, 8, 599]
-0.373053	-0.277673	0.0363903	Disc	[1.0, 10.0, 8, 600]
-0.369418	-0.257333	0.0739466	Disc	[1.0, 10.0, 9, 596]
-0.381078	-0.242151	0.0853989	Disc	[1.0, 10.0, 9, 597]
-0.372265	-0.268809	0.048738	Disc	[1.0, 10.0, 9, 598]
-0.378075	-0.249779	0.0777393	Disc	[1.0, 10.0, 9, 599]
-0.403745	-0.243558	0.0408585	Disc	[1.0, 10.0, 9, 600]
-0.141285	0.845279	0.356064	Tight Shell	[10.0, 0.001, 0, 596]
-0.119199	0.835444	0.377761	Tight Shell	[10.0, 0.001, 0, 597]
-0.114405	0.831046	0.385965	Tight Shell	[10.0, 0.001, 0, 598]
-0.099719	0.824587	0.397527	Tight Shell	[10.0, 0.001, 0, 599]
-0.101958	0.824394	0.394248	Tight Shell	[10.0, 0.001, 0, 600]
-0.341743	0.978005	0.310139	Tight Shell	[10.0, 0.001, 1, 596]
-0.345622	0.979677	0.296823	Tight Shell	[10.0, 0.001, 1, 597]
-0.356483	0.982165	0.292412	Tight Shell	[10.0, 0.001, 1, 598]
-0.351725	0.980251	0.293424	Tight Shell	[10.0, 0.001, 1, 599]
-0.343399	0.976562	0.302485	Tight Shell	[10.0, 0.001, 1, 600]
-0.202125	0.888073	0.235197	Tight Shell	[10.0, 0.001, 2, 596]
-0.19286	0.884017	0.240859	Tight Shell	[10.0, 0.001, 2, 597]
-0.203909	0.888961	0.231173	Tight Shell	[10.0, 0.001, 2, 598]
-0.221225	0.896828	0.208163	Tight Shell	[10.0, 0.001, 2, 599]
-0.200965	0.887998	0.223708	Tight Shell	[10.0, 0.001, 2, 600]
-0.388174	0.998468	0.313068	Tight Shell	[10.0, 0.001, 3, 596]
-0.377876	0.993762	0.317262	Tight Shell	[10.0, 0.001, 3, 597]
-0.38622	0.99746	0.301424	Tight Shell	[10.0, 0.001, 3, 598]
-0.388415	0.998626	0.301627	Tight Shell	[10.0, 0.001, 3, 599]
-0.371018	0.990967	0.316139	Tight Shell	[10.0, 0.001, 3, 600]
-0.321183	0.966284	0.31914	Tight Shell	[10.0, 0.001, 4, 596]
-0.317534	0.964716	0.318691	Tight Shell	[10.0, 0.001, 4, 597]
-0.338069	0.972872	0.293673	Tight Shell	[10.0, 0.001, 4, 598]
-0.316483	0.961178	0.320406	Tight Shell	[10.0, 0.001, 4, 599]
-0.334763	0.968043	0.30409	Tight Shell	[10.0, 0.001, 4, 600]
-0.334394	0.969513	0.245279	Tight Shell	[10.0, 0.001, 5, 596]
-0.333394	0.96803	0.245779	Tight Shell	[10.0, 0.001, 5, 597]
-0.345411	0.973403	0.235039	Tight Shell	[10.0, 0.001, 5, 598]
-0.349671	0.97529	0.230403	Tight Shell	[10.0, 0.001, 5, 599]
-0.327281	0.965516	0.248266	Tight Shell	[10.0, 0.001, 5, 600]
-0.223459	0.904377	0.199788	Tight Shell	[10.0, 0.001, 6, 596]
-0.222133	0.903839	0.196811	Tight Shell	[10.0, 0.001, 6, 597]
-0.229491	0.907099	0.188804	Tight Shell	[10.0, 0.001, 6, 598]
-0.235899	0.90994	0.175073	Tight Shell	[10.0, 0.001, 6, 599]
-0.222993	0.902938	0.190357	Tight Shell	[10.0, 0.001, 6, 600]
-0.353208	0.980136	0.281443	Tight Shell	[10.0, 0.001, 7, 596]
-0.361716	0.983858	0.269847	Tight Shell	[10.0, 0.001, 7, 597]
-0.347466	0.976309	0.288931	Tight Shell	[10.0, 0.001, 7, 598]
-0.341464	0.973649	0.295463	Tight Shell	[10.0, 0.001, 7, 599]
-0.332932	0.969821	0.30241	Tight Shell	[10.0, 0.001, 7, 600]
-0.312885	0.939862	0.333057	Tight Shell	[10.0, 0.001, 8, 596]
-0.301255	0.934661	0.343376	Tight Shell	[10.0, 0.001, 8, 597]
-0.302974	0.935326	0.33683	Tight Shell	[10.0, 0.001, 8, 598]
-0.285923	0.927723	0.353049	Tight Shell	[10.0, 0.001, 8, 599]
-0.290946	0.929901	0.345245	Tight Shell	[10.0, 0.001, 8, 600]
-0.340264	0.960844	0.213239	Tight Shell	[10.0, 0.001, 9, 596]
-0.340843	0.96011	0.2076	Tight Shell	[10.0, 0.001, 9, 597]
-0.33852	0.95908	0.210128	Tight Shell	[10.0, 0.001, 9, 598]
-0.328257	0.954533	0.221296	Tight Shell	[10.0, 0.001, 9, 599]
-0.342064	0.96075	0.19743	Tight Shell	[10.0, 0.001, 9, 600]
0.322179	0.287688	-0.541501	Loose Shell	[10.0, 0.01, 0, 596]
0.321432	0.28882	-0.553412	Loose Shell	[10.0, 0.01, 0, 597]
0.339138	0.282256	-0.528626	Loose Shell	[10.0, 0.01, 0, 598]
0.339427	0.286678	-0.534289	Loose Shell	[10.0, 0.01, 0, 599]
0.335718	0.285904	-0.549107	Loose Shell	[10.0, 0.01, 0, 600]
0.265815	0.409609	-0.569185	Loose Shell	[10.0, 0.01, 1, 596]
0.268048	0.404966	-0.567202	Loose Shell	[10.0, 0.01, 1, 597]
0.261802	0.403571	-0.569596	Loose Shell	[10.0, 0.01, 1, 598]
0.262314	0.407845	-0.570595	Loose Shell	[10.0, 0.01, 1, 599]
0.261265	0.412717	-0.591484	Loose Shell	[10.0, 0.01, 1, 600]
0.231243	0.455552	-0.460273	Loose Shell	[10.0, 0.01, 2, 596]
0.261963	0.442983	-0.439769	Loose Shell	[10.0, 0.01, 2, 597]
0.274103	0.435377	-0.421233	Loose Shell	[10.0, 0.01, 2, 598]
0.257136	0.441757	-0.438202	Loose Shell	[10.0, 0.01, 2, 599]
0.253325	0.442356	-0.438518	Loose Shell	[10.0, 0.01, 2, 600]
0.425069	0.24497	-0.398908	Loose Shell	[10.0, 0.01, 3, 596]
0.432971	0.242463	-0.398816	Loose Shell	[10.0, 0.01, 3, 597]
0.44544	0.243956	-0.391619	Loose Shell	[10.0, 0.01, 3, 598]
0.450669	0.241639	-0.38593	Loose Shell	[10.0, 0.01, 3, 599]
0.45626	0.239258	-0.37517	Loose Shell	[10.0, 0.01, 3, 600]
0.460122	0.109669	-0.358919	Loose Shell	[10.0, 0.01, 4, 596]
0.448518	0.111446	-0.364727	Loose Shell	[10.0, 0.01, 4, 597]
0.44416	0.120394	-0.369086	Loose Shell	[10.0, 0.01, 4, 598]
0.438641	0.126398	-0.386076	Loose Shell	[10.0, 0.01, 4, 599]
0.453648	0.118516	-0.372927	Loose Shell	[10.0, 0.01, 4, 600]
0.470675	0.125526	-0.419297	Loose Shell	[10.0, 0.01, 5, 596]
0.47616	0.116223	-0.4067	Loose Shell	[10.0, 0.01, 5, 597]
0.462315	0.121124	-0.424947	Loose Shell	[10.0, 0.01, 5, 598]
0.454898	0.122184	-0.427693	Loose Shell	[10.0, 0.01, 5, 599]
0.464666	0.11582	-0.402387	Loose Shell	[10.0, 0.01, 5, 600]
0.383967	0.303352	-0.462526	Loose Shell	[10.0, 0.01, 6, 596]
0.379497	0.302017	-0.46499	Loose Shell	[10.0, 0.01, 6, 597]
0.370071	0.305105	-0.471417	Loose Shell	[10.0, 0.01, 6, 598]
0.36402	0.30551	-0.475013	Loose Shell	[10.0, 0.01, 6, 599]
0.383783	0.296706	-0.455844	Loose Shell	[10.0, 0.01, 6, 600]
0.278095	0.459277	-0.513982	Loose Shell	[10.0, 0.01, 7, 596]
0.315544	0.439125	-0.469	Loose Shell	[10.0, 0.01, 7, 597]
0.288962	0.45204	-0.492665	Loose Shell	[10.0, 0.01, 7, 598]
0.306898	0.441913	-0.465482	Loose Shell	[10.0, 0.01, 7, 599]
0.297495	0.442428	-0.48292	Loose Shell	[10.0, 0.01, 7, 600]
0.561162	0.054764	-0.264631	Loose Shell	[10.0, 0.01, 8, 596]
0.561426	0.0568259	-0.272006	Loose Shell	[10.0, 0.01, 8, 597]
0.596776	0.0374149	-0.245417	Loose Shell	[10.0, 0.01, 8, 598]
0.588607	0.0387113	-0.253655	Loose Shell	[10.0, 0.01, 8, 599]
0.576414	0.0416938	-0.26419	Loose Shell	[10.0, 0.01, 8, 600]
0.367861	0.281799	-0.511977	Loose Shell	[10.0, 0.01, 9, 596]
0.399628	0.265208	-0.486106	Loose Shell	[10.0, 0.01, 9, 597]
0.397959	0.264811	-0.486428	Loose Shell	[10.0, 0.01, 9, 598]
0.396313	0.264307	-0.4914	Loose Shell	[10.0, 0.01, 9, 599]
0.392792	0.26601	-0.48822	Loose Shell	[10.0, 0.01, 9, 600]
0.621214	-0.256113	-0.011771	Ring	[10.0, 0.1, 0, 596]
0.636951	-0.275695	0.0171156	Ring	[10.0, 0.1, 0, 597]
0.631802	-0.259715	-0.0040799	Ring	[10.0, 0.1, 0, 598]
0.652539	-0.268905	0.0252437	Ring	[10.0, 0.1, 0, 599]
0.65589	-0.253374	-0.0026169	Ring	[10.0, 0.1, 0, 600]
0.57452	-0.216553	0.064643	Ring	[10.0, 0.1, 1, 596]
0.581936	-0.214295	0.0582295	Ring	[10.0, 0.1, 1, 597]
0.589418	-0.215436	0.0789822	Ring	[10.0, 0.1, 1, 598]
0.592449	-0.213269	0.0757153	Ring	[10.0, 0.1, 1, 599]
0.584509	-0.193971	0.0459012	Ring	[10.0, 0.1, 1, 600]
0.798055	-0.388225	0.25039	Ring	[10.0, 0.1, 2, 596]
0.804238	-0.3876	0.250298	Ring	[10.0, 0.1, 2, 597]
0.798838	-0.379519	0.236951	Ring	[10.0, 0.1, 2, 598]
0.797037	-0.386732	0.243114	Ring	[10.0, 0.1, 2, 599]
0.806456	-0.384079	0.237641	Ring	[10.0, 0.1, 2, 600]
0.716188	-0.396837	0.180346	Ring	[10.0, 0.1, 3, 596]
0.707529	-0.408926	0.191842	Ring	[10.0, 0.1, 3, 597]
0.718464	-0.41491	0.211993	Ring	[10.0, 0.1, 3, 598]
0.716782	-0.417721	0.207634	Ring	[10.0, 0.1, 3, 599]
0.733563	-0.424963	0.228487	Ring	[10.0, 0.1, 3, 600]
0.561883	-0.0677607	-0.0732814	Ring	[10.0, 0.1, 4, 596]
0.565945	-0.0681315	-0.0766034	Ring	[10.0, 0.1, 4, 597]
0.549249	-0.0466025	-0.0960872	Ring	[10.0, 0.1, 4, 598]
0.562994	-0.0566354	-0.0888427	Ring	[10.0, 0.1, 4, 599]
0.561799	-0.0443491	-0.0796275	Ring	[10.0, 0.1, 4, 600]
0.453114	0.0803099	-0.395641	Loose Shell	[10.0, 0.1, 5, 596]
0.45553	0.0746428	-0.39613	Loose Shell	[10.0, 0.1, 5, 597]
0.443602	0.0869461	-0.415483	Loose Shell	[10.0, 0.1, 5, 598]
0.429245	0.0727845	-0.406549	Loose Shell	[10.0, 0.1, 5, 599]
0.441758	0.0685182	-0.373899	Loose Shell	[10.0, 0.1, 5, 600]
0.698675	-0.301236	0.115515	Ring	[10.0, 0.1, 6, 596]
0.689663	-0.307529	0.116818	Ring	[10.0, 0.1, 6, 597]
0.693535	-0.309244	0.121032	Ring	[10.0, 0.1, 6, 598]
0.683796	-0.310473	0.124917	Ring	[10.0, 0.1, 6, 599]
0.674796	-0.304355	0.11188	Ring	[10.0, 0.1, 6, 600]
0.718288	-0.412507	0.204393	Ring	[10.0, 0.1, 7, 596]
0.735711	-0.411127	0.2114	Ring	[10.0, 0.1, 7, 597]
0.723784	-0.388827	0.17367	Ring	[10.0, 0.1, 7, 598]
0.732477	-0.401684	0.199759	Ring	[10.0, 0.1, 7, 599]
0.734727	-0.40401	0.194352	Ring	[10.0, 0.1, 7, 600]
0.551725	-0.109894	-0.155	Ring	[10.0, 0.1, 8, 596]
0.548603	-0.110882	-0.160083	Ring	[10.0, 0.1, 8, 597]
0.574587	-0.128322	-0.136023	Ring	[10.0, 0.1, 8, 598]
0.573555	-0.140715	-0.130315	Ring	[10.0, 0.1, 8, 599]
0.586858	-0.142156	-0.119731	Ring	[10.0, 0.1, 8, 600]
0.686582	-0.336745	0.103229	Ring	[10.0, 0.1, 9, 596]
0.698945	-0.332177	0.0938852	Ring	[10.0, 0.1, 9, 597]
0.690765	-0.330827	0.0879718	Ring	[10.0, 0.1, 9, 598]
0.680182	-0.342111	0.0950361	Ring	[10.0, 0.1, 9, 599]
0.679844	-0.343003	0.100837	Ring	[10.0, 0.1, 9, 600]
0.792191	-0.391415	0.243328	Ring	[10.0, 1.0, 0, 596]
0.794814	-0.390542	0.231508	Ring	[10.0, 1.0, 0, 597]
0.788698	-0.421959	0.276435	Ring	[10.0, 1.0, 0, 598]
0.802338	-0.390359	0.229849	Ring	[10.0, 1.0, 0, 599]
0.789546	-0.411896	0.256463	Ring	[10.0, 1.0, 0, 600]
0.751284	-0.341679	0.145288	Ring	[10.0, 1.0, 1, 596]
0.74583	-0.353152	0.145596	Ring	[10.0, 1.0, 1, 597]
0.739466	-0.348811	0.155876	Ring	[10.0, 1.0, 1, 598]
0.739191	-0.356604	0.168373	Ring	[10.0, 1.0, 1, 599]
0.731558	-0.361137	0.172864	Ring	[10.0, 1.0, 1, 600]
0.789343	-0.400145	0.262082	Ring	[10.0, 1.0, 2, 596]
0.80688	-0.405124	0.23954	Ring	[10.0, 1.0, 2, 597]
0.800014	-0.416582	0.265517	Ring	[10.0, 1.0, 2, 598]
0.803903	-0.400201	0.241167	Ring	[10.0, 1.0, 2, 599]
0.810252	-0.390453	0.233978	Ring	[10.0, 1.0, 2, 600]
0.810649	-0.384894	0.229277	Ring	[10.0, 1.0, 3, 596]
0.798728	-0.405583	0.26002	Ring	[10.0, 1.0, 3, 597]
0.802512	-0.401907	0.240304	Ring	[10.0, 1.0, 3, 598]
0.806654	-0.378478	0.223627	Ring	[10.0, 1.0, 3, 599]
0.792056	-0.369161	0.239559	Ring	[10.0, 1.0, 3, 600]
0.798948	-0.384307	0.220182	Ring	[10.0, 1.0, 4, 596]
0.780003	-0.391742	0.22516	Ring	[10.0, 1.0, 4, 597]
0.785985	-0.370361	0.207304	Ring	[10.0, 1.0, 4, 598]
0.776084	-0.37735	0.218228	Ring	[10.0, 1.0, 4, 599]
0.788415	-0.366936	0.201634	Ring	[10.0, 1.0, 4, 600]
0.787706	-0.376811	0.216647	Ring	[10.0, 1.0, 5, 596]
0.789041	-0.388874	0.228367	Ring	[10.0, 1.0, 5, 597]
0.784919	-0.398374	0.241161	Ring	[10.0, 1.0, 5, 598]
0.80261	-0.370998	0.211755	Ring	[10.0, 1.0, 5, 599]
0.789054	-0.359208	0.194207	Ring	[10.0, 1.0, 5, 600]
0.794682	-0.397252	0.232627	Ring	[10.0, 1.0, 6, 596]
0.789223	-0.388906	0.230902	Ring	[10.0, 1.0, 6, 597]
0.781958	-0.37782	0.207862	Ring	[10.0, 1.0, 6, 598]
0.785133	-0.379468	0.206388	Ring	[10.0, 1.0, 6, 599]
0.800175	-0.370255	0.192744	Ring	[10.0, 1.0, 6, 600]
0.762284	-0.379341	0.1999	Ring	[10.0, 1.0, 7, 596]
0.745252	-0.375064	0.199619	Ring	[10.0, 1.0, 7, 597]
0.74891	-0.382372	0.211069	Ring	[10.0, 1.0, 7, 598]
0.762727	-0.36821	0.183103	Ring	[10.0, 1.0, 7, 599]
0.770397	-0.364687	0.18716	Ring	[10.0, 1.0, 7, 600]
0.807039	-0.390121	0.241071	Ring	[10.0, 1.0, 8, 596]
0.812093	-0.398286	0.235597	Ring	[10.0, 1.0, 8, 597]
0.80642	-0.403782	0.237545	Ring	[10.0, 1.0, 8, 598]
0.807361	-0.392537	0.237652	Ring	[10.0, 1.0, 8, 599]
0.806699	-0.400158	0.249728	Ring	[10.0, 1.0, 8, 600]
0.769422	-0.346055	0.162192	Ring	[10.0, 1.0, 9, 596]
0.772398	-0.37823	0.198762	Ring	[10.0, 1.0, 9, 597]
0.776884	-0.383584	0.21722	Ring	[10.0, 1.0, 9, 598]
0.770958	-0.376407	0.198037	Ring	[10.0, 1.0, 9, 599]
0.776815	-0.364264	0.189407	Ring	[10.0, 1.0, 9, 600]
0.655673	-0.0359627	0.0988982	Ring	[10.0, 10.0, 0, 596]
0.663566	-0.0193005	0.0796936	Ring	[10.0, 10.0, 0, 597]
0.651937	-0.0341722	0.111884	Ring	[10.0, 10.0, 0, 598]
0.653085	-0.021231	0.104233	Ring	[10.0, 10.0, 0, 599]
0.637091	-0.0148492	0.133108	Ring	[10.0, 10.0, 0, 600]
0.687483	-0.0852553	0.130701	Ring	[10.0, 10.0, 1, 596]
0.704692	-0.11486	0.139041	Ring	[10.0, 10.0, 1, 597]
0.697911	-0.112804	0.133854	Ring	[10.0, 10.0, 1, 598]
0.702129	-0.094451	0.0980843	Ring	[10.0, 10.0, 1, 599]
0.692208	-0.0993863	0.138529	Ring	[10.0, 10.0, 1, 600]
0.670282	-0.0917156	0.157933	Ring	[10.0, 10.0, 2, 596]
0.683512	-0.0848798	0.133295	Ring	[10.0, 10.0, 2, 597]
0.701703	-0.0809195	0.0992599	Ring	[10.0, 10.0, 2, 598]
0.704497	-0.114783	0.116778	Ring	[10.0, 10.0, 2, 599]
0.699452	-0.0966831	0.118344	Ring	[10.0, 10.0, 2, 600]
0.757279	-0.105174	0.0894544	Ring	[10.0, 10.0, 3, 596]
0.768403	-0.114334	0.0865787	Ring	[10.0, 10.0, 3, 597]
0.736699	-0.121196	0.137189	Ring	[10.0, 10.0, 3, 598]
0.730432	-0.100219	0.0981225	Ring	[10.0, 10.0, 3, 599]
0.733092	-0.127337	0.109751	Ring	[10.0, 10.0, 3, 600]
0.731193	-0.140954	0.101148	Ring	[10.0, 10.0, 4, 596]
0.75005	-0.151912	0.105014	Ring	[10.0, 10.0, 4, 597]
0.743811	-0.133323	0.123411	Ring	[10.0, 10.0, 4, 598]
0.764657	-0.152092	0.0910969	Ring	[10.0, 10.0, 4, 599]
0.74351	-0.1067	0.0929512	Ring	[10.0, 10.0, 4, 600]
0.682802	-0.0139198	0.0924219	Ring	[10.0, 10.0, 5, 596]
0.687287	-0.0388802	0.0918042	Ring	[10.0, 10.0, 5, 597]
0.654455	-0.0367608	0.122908	Ring	[10.0, 10.0, 5, 598]
0.690008	-0.0211935	0.0632309	Ring	[10.0, 10.0, 5, 599]
0.674682	-0.0116678	0.0736411	Ring	[10.0, 10.0, 5, 600]
0.767693	-0.203517	0.106935	Ring	[10.0, 10.0, 6, 596]
0.762797	-0.192453	0.118957	Ring	[10.0, 10.0, 6, 597]
0.794815	-0.190182	0.080922	Ring	[10.0, 10.0, 6, 598]
0.772549	-0.164771	0.0847046	Ring	[10.0, 10.0, 6, 599]
0.772664	-0.206492	0.110316	Ring	[10.0, 10.0, 6, 600]
0.703316	-0.067443	0.0874232	Ring	[10.0, 10.0, 7, 596]
0.694617	-0.08434	0.10612	Ring	[10.0, 10.0, 7, 597]
0.695552	-0.0903416	0.121176	Ring	[10.0, 10.0, 7, 598]
0.687449	-0.0968752	0.130536	Ring	[10.0, 10.0, 7, 599]
0.70497	-0.105883	0.120919	Ring	[10.0, 10.0, 7, 600]
0.741306	-0.112977	0.103813	Ring	[10.0, 10.0, 8, 596]
0.751936	-0.13769	0.081028	Ring	[10.0, 10.0, 8, 597]
0.74961	-0.110548	0.0704056	Ring	[10.0, 10.0, 8, 598]
0.752354	-0.117096	0.0552907	Ring	[10.0, 10.0, 8, 599]
0.75862	-0.118606	0.0825305	Ring	[10.0, 10.0, 8, 600]
0.765159	-0.187999	0.108469	Ring	[10.0, 10.0, 9, 596]
0.744816	-0.151237	0.112444	Ring	[10.0, 10.0, 9, 597]
0.748943	-0.160721	0.107825	Ring	[10.0, 10.0, 9, 598]
0.759209	-0.183427	0.111258	Ring	[10.0, 10.0, 9, 599]
0.740416	-0.160482	0.0944877	Ring	[10.0, 10.0, 9, 600]

## Sheet: Figure 2E
span a (µm)	span b (µm)	span c (µm)	Predicted Cluster	tag [kbind (1/s), kunbind (1/s), replicate, snapshot]
1.4213	1.22697	0.545047	Disc	[0.001, 0.001, 0, 596]
1.41628	1.22983	0.544998	Disc	[0.001, 0.001, 0, 597]
1.42434	1.2323	0.539233	Disc	[0.001, 0.001, 0, 598]
1.41449	1.2279	0.526989	Disc	[0.001, 0.001, 0, 599]
1.42894	1.21865	0.520068	Disc	[0.001, 0.001, 0, 600]
1.3529	1.32801	0.474865	Disc	[0.001, 0.001, 1, 596]
1.36006	1.3291	0.468761	Disc	[0.001, 0.001, 1, 597]
1.36154	1.32121	0.480585	Disc	[0.001, 0.001, 1, 598]
1.35955	1.32643	0.474852	Disc	[0.001, 0.001, 1, 599]
1.36684	1.32446	0.471094	Disc	[0.001, 0.001, 1, 600]
1.40544	0.980249	0.779555	Disc	[0.001, 0.001, 2, 596]
1.40827	1.00316	0.754456	Disc	[0.001, 0.001, 2, 597]
1.41338	1.01115	0.758828	Disc	[0.001, 0.001, 2, 598]
1.41355	1.01689	0.751867	Disc	[0.001, 0.001, 2, 599]
1.41929	1.02304	0.756483	Disc	[0.001, 0.001, 2, 600]
1.35052	1.3272	0.448551	Disc	[0.001, 0.001, 3, 596]
1.35887	1.32294	0.459881	Disc	[0.001, 0.001, 3, 597]
1.35662	1.30885	0.482016	Disc	[0.001, 0.001, 3, 598]
1.37293	1.31251	0.471625	Disc	[0.001, 0.001, 3, 599]
1.37013	1.31604	0.484655	Disc	[0.001, 0.001, 3, 600]
1.38226	1.02206	0.765623	Disc	[0.001, 0.001, 4, 596]
1.39544	1.02051	0.775067	Disc	[0.001, 0.001, 4, 597]
1.39819	1.02088	0.765051	Disc	[0.001, 0.001, 4, 598]
1.40073	1.02133	0.765564	Disc	[0.001, 0.001, 4, 599]
1.40967	1.02575	0.763602	Disc	[0.001, 0.001, 4, 600]
1.35524	1.30478	0.480903	Disc	[0.001, 0.001, 5, 596]
1.36051	1.299	0.487976	Disc	[0.001, 0.001, 5, 597]
1.36421	1.29428	0.469165	Disc	[0.001, 0.001, 5, 598]
1.37225	1.28113	0.476941	Disc	[0.001, 0.001, 5, 599]
1.37272	1.28242	0.493205	Disc	[0.001, 0.001, 5, 600]
1.42621	1.22155	0.508114	Disc	[0.001, 0.001, 6, 596]
1.42919	1.22096	0.520061	Disc	[0.001, 0.001, 6, 597]
1.43243	1.22008	0.501543	Disc	[0.001, 0.001, 6, 598]
1.42994	1.22831	0.505317	Disc	[0.001, 0.001, 6, 599]
1.43025	1.24497	0.496507	Disc	[0.001, 0.001, 6, 600]
1.34817	1.13794	0.70385	Disc	[0.001, 0.001, 7, 596]
1.35665	1.13723	0.697318	Disc	[0.001, 0.001, 7, 597]
1.3566	1.13458	0.693234	Disc	[0.001, 0.001, 7, 598]
1.35608	1.14759	0.684167	Disc	[0.001, 0.001, 7, 599]
1.3542	1.14839	0.681298	Disc	[0.001, 0.001, 7, 600]
1.37069	1.2631	0.519313	Disc	[0.001, 0.001, 8, 596]
1.37709	1.26488	0.528346	Disc	[0.001, 0.001, 8, 597]
1.38537	1.26504	0.538073	Disc	[0.001, 0.001, 8, 598]
1.39349	1.27295	0.511701	Disc	[0.001, 0.001, 8, 599]
1.39724	1.26691	0.519066	Disc	[0.001, 0.001, 8, 600]
1.38806	1.28505	0.485214	Disc	[0.001, 0.001, 9, 596]
1.39244	1.29142	0.460831	Disc	[0.001, 0.001, 9, 597]
1.38374	1.29296	0.460949	Disc	[0.001, 0.001, 9, 598]
1.38478	1.29402	0.452101	Disc	[0.001, 0.001, 9, 599]
1.37736	1.2909	0.438699	Disc	[0.001, 0.001, 9, 600]
1.43477	1.2096	0.533429	Disc	[0.001, 0.01, 0, 596]
1.42789	1.21745	0.527471	Disc	[0.001, 0.01, 0, 597]
1.43091	1.21604	0.51595	Disc	[0.001, 0.01, 0, 598]
1.43648	1.19921	0.530108	Disc	[0.001, 0.01, 0, 599]
1.42469	1.19818	0.533651	Disc	[0.001, 0.01, 0, 600]
1.44817	1.06576	0.681484	Disc	[0.001, 0.01, 1, 596]
1.45028	1.06483	0.677815	Disc	[0.001, 0.01, 1, 597]
1.45967	1.0589	0.685332	Disc	[0.001, 0.01, 1, 598]
1.45575	1.0526	0.685602	Disc	[0.001, 0.01, 1, 599]
1.4486	1.04814	0.683029	Disc	[0.001, 0.01, 1, 600]
1.40779	1.34885	0.425436	Disc	[0.001, 0.01, 2, 596]
1.41134	1.33792	0.408562	Disc	[0.001, 0.01, 2, 597]
1.39991	1.34522	0.420367	Disc	[0.001, 0.01, 2, 598]
1.40804	1.35145	0.405064	Disc	[0.001, 0.01, 2, 599]
1.39821	1.34549	0.405343	Disc	[0.001, 0.01, 2, 600]
1.4046	0.999851	0.795201	Disc	[0.001, 0.01, 3, 596]
1.40207	0.992898	0.786304	Disc	[0.001, 0.01, 3, 597]
1.39426	0.991957	0.804985	Disc	[0.001, 0.01, 3, 598]
1.38504	0.998441	0.792656	Disc	[0.001, 0.01, 3, 599]
1.40109	0.986279	0.784476	Disc	[0.001, 0.01, 3, 600]
1.36617	1.28512	0.530122	Disc	[0.001, 0.01, 4, 596]
1.38227	1.29215	0.527389	Disc	[0.001, 0.01, 4, 597]
1.36969	1.29341	0.524305	Disc	[0.001, 0.01, 4, 598]
1.38662	1.28819	0.518764	Disc	[0.001, 0.01, 4, 599]
1.38282	1.29129	0.502522	Disc	[0.001, 0.01, 4, 600]
1.32162	1.15772	0.670941	Disc	[0.001, 0.01, 5, 596]
1.33249	1.15816	0.662755	Disc	[0.001, 0.01, 5, 597]
1.32832	1.16043	0.664904	Disc	[0.001, 0.01, 5, 598]
1.32462	1.16269	0.673597	Disc	[0.001, 0.01, 5, 599]
1.33099	1.15704	0.670857	Disc	[0.001, 0.01, 5, 600]
1.36828	1.31818	0.440146	Disc	[0.001, 0.01, 6, 596]
1.36445	1.32196	0.453347	Disc	[0.001, 0.01, 6, 597]
1.37068	1.329	0.448863	Disc	[0.001, 0.01, 6, 598]
1.37691	1.32888	0.454073	Disc	[0.001, 0.01, 6, 599]
1.37428	1.32374	0.458719	Disc	[0.001, 0.01, 6, 600]
1.44164	1.19304	0.506996	Disc	[0.001, 0.01, 7, 596]
1.44253	1.20971	0.508319	Disc	[0.001, 0.01, 7, 597]
1.44964	1.19229	0.531	Disc	[0.001, 0.01, 7, 598]
1.4391	1.20429	0.539222	Disc	[0.001, 0.01, 7, 599]
1.4414	1.17922	0.513208	Disc	[0.001, 0.01, 7, 600]
1.39904	1.25143	0.484237	Disc	[0.001, 0.01, 8, 596]
1.39189	1.24428	0.488659	Disc	[0.001, 0.01, 8, 597]
1.39477	1.25146	0.489631	Disc	[0.001, 0.01, 8, 598]
1.41207	1.24514	0.484916	Disc	[0.001, 0.01, 8, 599]
1.39877	1.25105	0.489783	Disc	[0.001, 0.01, 8, 600]
1.37596	1.28291	0.485919	Disc	[0.001, 0.01, 9, 596]
1.37648	1.27207	0.495592	Disc	[0.001, 0.01, 9, 597]
1.37892	1.26312	0.486931	Disc	[0.001, 0.01, 9, 598]
1.39308	1.26868	0.486993	Disc	[0.001, 0.01, 9, 599]
1.38816	1.26794	0.493986	Disc	[0.001, 0.01, 9, 600]
1.35238	1.20316	0.613028	Disc	[0.001, 0.1, 0, 596]
1.35217	1.21403	0.613492	Disc	[0.001, 0.1, 0, 597]
1.35404	1.21885	0.603445	Disc	[0.001, 0.1, 0, 598]
1.34908	1.21332	0.598337	Disc	[0.001, 0.1, 0, 599]
1.34744	1.22755	0.581505	Disc	[0.001, 0.1, 0, 600]
1.35187	1.13941	0.670641	Disc	[0.001, 0.1, 1, 596]
1.33097	1.14405	0.673575	Disc	[0.001, 0.1, 1, 597]
1.33864	1.14741	0.660329	Disc	[0.001, 0.1, 1, 598]
1.33179	1.15541	0.668589	Disc	[0.001, 0.1, 1, 599]
1.31903	1.17068	0.649762	Disc	[0.001, 0.1, 1, 600]
1.45096	0.916492	0.830417	Disc	[0.001, 0.1, 2, 596]
1.46192	0.901798	0.830622	Disc	[0.001, 0.1, 2, 597]
1.47064	0.887094	0.830912	Disc	[0.001, 0.1, 2, 598]
1.46579	0.891808	0.832794	Disc	[0.001, 0.1, 2, 599]
1.44988	0.909801	0.828172	Disc	[0.001, 0.1, 2, 600]
1.33377	1.20984	0.585062	Disc	[0.001, 0.1, 3, 596]
1.33592	1.20402	0.594728	Disc	[0.001, 0.1, 3, 597]
1.32963	1.19871	0.599573	Disc	[0.001, 0.1, 3, 598]
1.35979	1.20148	0.58866	Disc	[0.001, 0.1, 3, 599]
1.36773	1.20718	0.581642	Disc	[0.001, 0.1, 3, 600]
1.41165	1.25529	0.458202	Disc	[0.001, 0.1, 4, 596]
1.41495	1.24473	0.45496	Disc	[0.001, 0.1, 4, 597]
1.42247	1.23789	0.485006	Disc	[0.001, 0.1, 4, 598]
1.41186	1.24998	0.471593	Disc	[0.001, 0.1, 4, 599]
1.41527	1.26619	0.455168	Disc	[0.001, 0.1, 4, 600]
1.41197	1.22123	0.510888	Disc	[0.001, 0.1, 5, 596]
1.42512	1.20624	0.531268	Disc	[0.001, 0.1, 5, 597]
1.41657	1.22488	0.520222	Disc	[0.001, 0.1, 5, 598]
1.41404	1.21541	0.509498	Disc	[0.001, 0.1, 5, 599]
1.41501	1.21101	0.521648	Disc	[0.001, 0.1, 5, 600]
1.43079	1.28343	0.400571	Disc	[0.001, 0.1, 6, 596]
1.41195	1.30259	0.407797	Disc	[0.001, 0.1, 6, 597]
1.42987	1.29089	0.407577	Disc	[0.001, 0.1, 6, 598]
1.4052	1.30268	0.400822	Disc	[0.001, 0.1, 6, 599]
1.40797	1.30989	0.379744	Disc	[0.001, 0.1, 6, 600]
1.43381	1.05224	0.694408	Disc	[0.001, 0.1, 7, 596]
1.42257	1.05332	0.686292	Disc	[0.001, 0.1, 7, 597]
1.41642	1.05047	0.708628	Disc	[0.001, 0.1, 7, 598]
1.41784	1.06328	0.69426	Disc	[0.001, 0.1, 7, 599]
1.42348	1.07133	0.708787	Disc	[0.001, 0.1, 7, 600]
1.33758	1.12895	0.716097	Disc	[0.001, 0.1, 8, 596]
1.33647	1.12338	0.7303	Disc	[0.001, 0.1, 8, 597]
1.33034	1.13504	0.728889	Disc	[0.001, 0.1, 8, 598]
1.32479	1.14007	0.724019	Disc	[0.001, 0.1, 8, 599]
1.31708	1.14818	0.723431	Disc	[0.001, 0.1, 8, 600]
1.38652	1.07623	0.71704	Disc	[0.001, 0.1, 9, 596]
1.3932	1.06162	0.734387	Disc	[0.001, 0.1, 9, 597]
1.39516	1.06747	0.724887	Disc	[0.001, 0.1, 9, 598]
1.40199	1.06185	0.727729	Disc	[0.001, 0.1, 9, 599]
1.39789	1.07162	0.727574	Disc	[0.001, 0.1, 9, 600]
1.4114	1.26978	0.430457	Disc	[0.001, 1.0, 0, 596]
1.41703	1.26381	0.435947	Disc	[0.001, 1.0, 0, 597]
1.41712	1.27052	0.438806	Disc	[0.001, 1.0, 0, 598]
1.4181	1.26649	0.459475	Disc	[0.001, 1.0, 0, 599]
1.42993	1.27233	0.46798	Disc	[0.001, 1.0, 0, 600]
1.45837	1.15829	0.537448	Disc	[0.001, 1.0, 1, 596]
1.45525	1.16465	0.543066	Disc	[0.001, 1.0, 1, 597]
1.45469	1.16955	0.542506	Disc	[0.001, 1.0, 1, 598]
1.44367	1.18323	0.539362	Disc	[0.001, 1.0, 1, 599]
1.44618	1.1861	0.534443	Disc	[0.001, 1.0, 1, 600]
1.41304	1.19434	0.570489	Disc	[0.001, 1.0, 2, 596]
1.41865	1.18736	0.573916	Disc	[0.001, 1.0, 2, 597]
1.41669	1.18351	0.5554	Disc	[0.001, 1.0, 2, 598]
1.39411	1.20168	0.562959	Disc	[0.001, 1.0, 2, 599]
1.38385	1.20546	0.586952	Disc	[0.001, 1.0, 2, 600]
1.46046	0.935213	0.825157	Disc	[0.001, 1.0, 3, 596]
1.46277	0.935856	0.820449	Disc	[0.001, 1.0, 3, 597]
1.46712	0.917022	0.815346	Disc	[0.001, 1.0, 3, 598]
1.46939	0.90182	0.81777	Disc	[0.001, 1.0, 3, 599]
1.47278	0.908419	0.790976	Disc	[0.001, 1.0, 3, 600]
1.45273	1.00188	0.702011	Disc	[0.001, 1.0, 4, 596]
1.44903	1.00989	0.703747	Disc	[0.001, 1.0, 4, 597]
1.4529	1.00867	0.702781	Disc	[0.001, 1.0, 4, 598]
1.45284	1.01432	0.691324	Disc	[0.001, 1.0, 4, 599]
1.45349	1.01739	0.687987	Disc	[0.001, 1.0, 4, 600]
1.40402	1.2442	0.523895	Disc	[0.001, 1.0, 5, 596]
1.40446	1.23352	0.514	Disc	[0.001, 1.0, 5, 597]
1.39114	1.24101	0.519174	Disc	[0.001, 1.0, 5, 598]
1.38844	1.2334	0.520156	Disc	[0.001, 1.0, 5, 599]
1.39206	1.24305	0.520257	Disc	[0.001, 1.0, 5, 600]
1.45131	0.898569	0.865207	Disc	[0.001, 1.0, 6, 596]
1.4597	0.891073	0.871116	Disc	[0.001, 1.0, 6, 597]
1.46659	0.894414	0.862341	Disc	[0.001, 1.0, 6, 598]
1.46104	0.882947	0.859034	Disc	[0.001, 1.0, 6, 599]
1.44836	0.899639	0.836224	Disc	[0.001, 1.0, 6, 600]
1.46596	1.11651	0.606204	Disc	[0.001, 1.0, 7, 596]
1.47572	1.10648	0.609206	Disc	[0.001, 1.0, 7, 597]
1.46867	1.11882	0.59642	Disc	[0.001, 1.0, 7, 598]
1.47672	1.11668	0.600254	Disc	[0.001, 1.0, 7, 599]
1.47111	1.1241	0.603119	Disc	[0.001, 1.0, 7, 600]
1.39265	1.28885	0.45499	Disc	[0.001, 1.0, 8, 596]
1.40053	1.29346	0.484284	Disc	[0.001, 1.0, 8, 597]
1.40385	1.30858	0.48762	Disc	[0.001, 1.0, 8, 598]
1.40046	1.31564	0.48035	Disc	[0.001, 1.0, 8, 599]
1.41539	1.3078	0.455906	Disc	[0.001, 1.0, 8, 600]
1.43715	1.17218	0.520396	Disc	[0.001, 1.0, 9, 596]
1.45306	1.16631	0.515233	Disc	[0.001, 1.0, 9, 597]
1.45322	1.15744	0.524645	Disc	[0.001, 1.0, 9, 598]
1.45344	1.17323	0.505067	Disc	[0.001, 1.0, 9, 599]
1.46463	1.16949	0.502455	Disc	[0.001, 1.0, 9, 600]
1.3914	1.27009	0.478564	Disc	[0.001, 10.0, 0, 596]
1.38112	1.25955	0.481113	Disc	[0.001, 10.0, 0, 597]
1.382	1.25321	0.491792	Disc	[0.001, 10.0, 0, 598]
1.38259	1.27293	0.478934	Disc	[0.001, 10.0, 0, 599]
1.40037	1.26255	0.484437	Disc	[0.001, 10.0, 0, 600]
1.43765	1.26353	0.433796	Disc	[0.001, 10.0, 1, 596]
1.43518	1.25358	0.441559	Disc	[0.001, 10.0, 1, 597]
1.43511	1.26689	0.448781	Disc	[0.001, 10.0, 1, 598]
1.44372	1.26271	0.459659	Disc	[0.001, 10.0, 1, 599]
1.4441	1.26011	0.468446	Disc	[0.001, 10.0, 1, 600]
1.37774	1.26663	0.499684	Disc	[0.001, 10.0, 2, 596]
1.36546	1.27257	0.504246	Disc	[0.001, 10.0, 2, 597]
1.38135	1.25822	0.488176	Disc	[0.001, 10.0, 2, 598]
1.37125	1.26534	0.476076	Disc	[0.001, 10.0, 2, 599]
1.36621	1.26064	0.490221	Disc	[0.001, 10.0, 2, 600]
1.42179	1.26476	0.493264	Disc	[0.001, 10.0, 3, 596]
1.41896	1.2561	0.492399	Disc	[0.001, 10.0, 3, 597]
1.43339	1.25566	0.489018	Disc	[0.001, 10.0, 3, 598]
1.439	1.24899	0.489324	Disc	[0.001, 10.0, 3, 599]
1.43462	1.27105	0.483411	Disc	[0.001, 10.0, 3, 600]
1.41406	1.21694	0.511247	Disc	[0.001, 10.0, 4, 596]
1.40762	1.19768	0.51178	Disc	[0.001, 10.0, 4, 597]
1.402	1.19729	0.511133	Disc	[0.001, 10.0, 4, 598]
1.40524	1.19446	0.527037	Disc	[0.001, 10.0, 4, 599]
1.42212	1.21746	0.507853	Disc	[0.001, 10.0, 4, 600]
1.47007	1.15628	0.548058	Disc	[0.001, 10.0, 5, 596]
1.47288	1.15907	0.557498	Disc	[0.001, 10.0, 5, 597]
1.46865	1.15285	0.566154	Disc	[0.001, 10.0, 5, 598]
1.47288	1.1546	0.547592	Disc	[0.001, 10.0, 5, 599]
1.47082	1.14741	0.544121	Disc	[0.001, 10.0, 5, 600]
1.46393	1.18196	0.517616	Disc	[0.001, 10.0, 6, 596]
1.46714	1.16522	0.499678	Disc	[0.001, 10.0, 6, 597]
1.47726	1.16151	0.514741	Disc	[0.001, 10.0, 6, 598]
1.47782	1.17052	0.524217	Disc	[0.001, 10.0, 6, 599]
1.47101	1.16208	0.516283	Disc	[0.001, 10.0, 6, 600]
1.3666	1.33676	0.448366	Disc	[0.001, 10.0, 7, 596]
1.3779	1.31967	0.448495	Disc	[0.001, 10.0, 7, 597]
1.37818	1.32826	0.433329	Disc	[0.001, 10.0, 7, 598]
1.3707	1.32602	0.426376	Disc	[0.001, 10.0, 7, 599]
1.37162	1.33919	0.426887	Disc	[0.001, 10.0, 7, 600]
1.35534	1.32608	0.443356	Disc	[0.001, 10.0, 8, 596]
1.34524	1.34205	0.433853	Disc	[0.001, 10.0, 8, 597]
1.35864	1.34881	0.418188	Disc	[0.001, 10.0, 8, 598]
1.35153	1.33898	0.418077	Disc	[0.001, 10.0, 8, 599]
1.34587	1.34184	0.423745	Disc	[0.001, 10.0, 8, 600]
1.38715	1.28133	0.46458	Disc	[0.001, 10.0, 9, 596]
1.39652	1.29154	0.447665	Disc	[0.001, 10.0, 9, 597]
1.39927	1.30628	0.439936	Disc	[0.001, 10.0, 9, 598]
1.39804	1.30215	0.432085	Disc	[0.001, 10.0, 9, 599]
1.39319	1.30616	0.430276	Disc	[0.001, 10.0, 9, 600]
1.20774	1.12163	0.83985	Tight Shell	[0.01, 0.001, 0, 596]
1.20754	1.11755	0.846119	Tight Shell	[0.01, 0.001, 0, 597]
1.20756	1.12484	0.844322	Tight Shell	[0.01, 0.001, 0, 598]
1.2005	1.11553	0.849711	Tight Shell	[0.01, 0.001, 0, 599]
1.2062	1.11581	0.852722	Tight Shell	[0.01, 0.001, 0, 600]
1.21728	1.075	0.772326	Tight Shell	[0.01, 0.001, 1, 596]
1.22071	1.07271	0.773536	Tight Shell	[0.01, 0.001, 1, 597]
1.22091	1.07482	0.776155	Tight Shell	[0.01, 0.001, 1, 598]
1.21239	1.0764	0.773066	Tight Shell	[0.01, 0.001, 1, 599]
1.21332	1.07151	0.777307	Tight Shell	[0.01, 0.001, 1, 600]
1.14069	1.05997	0.963314	Tight Shell	[0.01, 0.001, 2, 596]
1.14167	1.05655	0.95524	Tight Shell	[0.01, 0.001, 2, 597]
1.15053	1.04952	0.953186	Tight Shell	[0.01, 0.001, 2, 598]
1.15745	1.04032	0.964853	Tight Shell	[0.01, 0.001, 2, 599]
1.14827	1.04277	0.962099	Tight Shell	[0.01, 0.001, 2, 600]
1.32672	1.19636	0.580637	Loose Shell	[0.01, 0.001, 3, 596]
1.32057	1.20901	0.573378	Loose Shell	[0.01, 0.001, 3, 597]
1.3203	1.20015	0.578019	Loose Shell	[0.01, 0.001, 3, 598]
1.32559	1.20105	0.561618	Loose Shell	[0.01, 0.001, 3, 599]
1.33419	1.19526	0.555368	Loose Shell	[0.01, 0.001, 3, 600]
1.21566	1.18672	0.752731	Tight Shell	[0.01, 0.001, 4, 596]
1.21151	1.18783	0.7574	Tight Shell	[0.01, 0.001, 4, 597]
1.22103	1.1777	0.761491	Tight Shell	[0.01, 0.001, 4, 598]
1.23253	1.17995	0.755087	Tight Shell	[0.01, 0.001, 4, 599]
1.2228	1.18526	0.756055	Tight Shell	[0.01, 0.001, 4, 600]
1.12614	1.05501	0.961209	Tight Shell	[0.01, 0.001, 5, 596]
1.11986	1.06497	0.957608	Tight Shell	[0.01, 0.001, 5, 597]
1.12283	1.06556	0.964603	Tight Shell	[0.01, 0.001, 5, 598]
1.12332	1.065	0.963214	Tight Shell	[0.01, 0.001, 5, 599]
1.12556	1.06387	0.963042	Tight Shell	[0.01, 0.001, 5, 600]
1.23913	1.21074	0.579674	Tight Shell	[0.01, 0.001, 6, 596]
1.24965	1.20345	0.572652	Tight Shell	[0.01, 0.001, 6, 597]
1.24747	1.2041	0.576801	Tight Shell	[0.01, 0.001, 6, 598]
1.24211	1.20697	0.583306	Tight Shell	[0.01, 0.001, 6, 599]
1.24385	1.20889	0.585899	Tight Shell	[0.01, 0.001, 6, 600]
1.19986	1.07999	0.870491	Tight Shell	[0.01, 0.001, 7, 596]
1.20281	1.08285	0.87715	Tight Shell	[0.01, 0.001, 7, 597]
1.21097	1.08727	0.867454	Tight Shell	[0.01, 0.001, 7, 598]
1.20249	1.09418	0.866341	Tight Shell	[0.01, 0.001, 7, 599]
1.19846	1.0948	0.871309	Tight Shell	[0.01, 0.001, 7, 600]
1.24373	1.13492	0.768888	Tight Shell	[0.01, 0.001, 8, 596]
1.24841	1.12026	0.772292	Tight Shell	[0.01, 0.001, 8, 597]
1.25037	1.10148	0.777209	Tight Shell	[0.01, 0.001, 8, 598]
1.24991	1.11844	0.770964	Tight Shell	[0.01, 0.001, 8, 599]
1.25115	1.12226	0.765384	Tight Shell	[0.01, 0.001, 8, 600]
1.09917	1.07417	0.975734	Tight Shell	[0.01, 0.001, 9, 596]
1.09576	1.07152	0.973588	Tight Shell	[0.01, 0.001, 9, 597]
1.10443	1.07027	0.96679	Tight Shell	[0.01, 0.001, 9, 598]
1.1024	1.06372	0.97877	Tight Shell	[0.01, 0.001, 9, 599]
1.11797	1.05752	0.978285	Tight Shell	[0.01, 0.001, 9, 600]
1.34115	1.07324	0.735661	Disc	[0.01, 0.01, 0, 596]
1.3396	1.06682	0.73204	Disc	[0.01, 0.01, 0, 597]
1.34278	1.06816	0.729458	Disc	[0.01, 0.01, 0, 598]
1.34813	1.07254	0.7295	Disc	[0.01, 0.01, 0, 599]
1.35281	1.06875	0.726953	Disc	[0.01, 0.01, 0, 600]
1.37896	1.30614	0.0865728	Ring	[0.01, 0.01, 1, 596]
1.38247	1.3063	0.0838883	Ring	[0.01, 0.01, 1, 597]
1.37819	1.31264	0.0813449	Ring	[0.01, 0.01, 1, 598]
1.37975	1.31707	0.0910126	Ring	[0.01, 0.01, 1, 599]
1.38395	1.31367	0.0736394	Ring	[0.01, 0.01, 1, 600]
1.30707	1.24593	0.470104	Disc	[0.01, 0.01, 2, 596]
1.30754	1.25491	0.465649	Disc	[0.01, 0.01, 2, 597]
1.31463	1.24926	0.474238	Disc	[0.01, 0.01, 2, 598]
1.30879	1.26128	0.457303	Disc	[0.01, 0.01, 2, 599]
1.30981	1.25741	0.464572	Disc	[0.01, 0.01, 2, 600]
1.43407	1.31998	0.19133	Disc	[0.01, 0.01, 3, 596]
1.42799	1.32367	0.17075	Ring	[0.01, 0.01, 3, 597]
1.43065	1.33798	0.164593	Ring	[0.01, 0.01, 3, 598]
1.42606	1.33429	0.168057	Ring	[0.01, 0.01, 3, 599]
1.41069	1.34156	0.175375	Ring	[0.01, 0.01, 3, 600]
1.40023	1.21075	0.504437	Disc	[0.01, 0.01, 4, 596]
1.39748	1.20608	0.512239	Disc	[0.01, 0.01, 4, 597]
1.39589	1.21026	0.505476	Disc	[0.01, 0.01, 4, 598]
1.39037	1.21295	0.511465	Disc	[0.01, 0.01, 4, 599]
1.38745	1.21593	0.506854	Disc	[0.01, 0.01, 4, 600]
1.38207	1.17935	0.519667	Disc	[0.01, 0.01, 5, 596]
1.38191	1.18414	0.52472	Disc	[0.01, 0.01, 5, 597]
1.37401	1.18206	0.533432	Disc	[0.01, 0.01, 5, 598]
1.37621	1.18947	0.531887	Disc	[0.01, 0.01, 5, 599]
1.36813	1.19402	0.525072	Disc	[0.01, 0.01, 5, 600]
1.38454	1.25951	0.382146	Disc	[0.01, 0.01, 6, 596]
1.38095	1.26631	0.370462	Disc	[0.01, 0.01, 6, 597]
1.37026	1.26826	0.379557	Disc	[0.01, 0.01, 6, 598]
1.37463	1.25843	0.37396	Disc	[0.01, 0.01, 6, 599]
1.36656	1.26701	0.380896	Disc	[0.01, 0.01, 6, 600]
1.36313	1.07933	0.708904	Disc	[0.01, 0.01, 7, 596]
1.36431	1.08364	0.70597	Disc	[0.01, 0.01, 7, 597]
1.37465	1.08218	0.704178	Disc	[0.01, 0.01, 7, 598]
1.37266	1.07696	0.709282	Disc	[0.01, 0.01, 7, 599]
1.38126	1.07462	0.730304	Disc	[0.01, 0.01, 7, 600]
1.30851	1.29042	0.50745	Disc	[0.01, 0.01, 8, 596]
1.31334	1.29102	0.497228	Disc	[0.01, 0.01, 8, 597]
1.32194	1.28784	0.473295	Disc	[0.01, 0.01, 8, 598]
1.32582	1.27276	0.491816	Disc	[0.01, 0.01, 8, 599]
1.323	1.27871	0.506357	Disc	[0.01, 0.01, 8, 600]
1.40795	1.34163	0.258155	Disc	[0.01, 0.01, 9, 596]
1.41255	1.33849	0.263909	Disc	[0.01, 0.01, 9, 597]
1.40433	1.34357	0.261672	Disc	[0.01, 0.01, 9, 598]
1.41899	1.33035	0.239156	Disc	[0.01, 0.01, 9, 599]
1.41454	1.32799	0.234681	Ring	[0.01, 0.01, 9, 600]
1.38354	1.35171	0.4738	Disc	[0.01, 0.1, 0, 596]
1.3872	1.34712	0.461689	Disc	[0.01, 0.1, 0, 597]
1.39154	1.35024	0.442742	Disc	[0.01, 0.1, 0, 598]
1.38168	1.37832	0.442684	Disc	[0.01, 0.1, 0, 599]
1.39153	1.37502	0.429154	Disc	[0.01, 0.1, 0, 600]
1.40719	1.14711	0.586752	Disc	[0.01, 0.1, 1, 596]
1.40724	1.14663	0.604999	Disc	[0.01, 0.1, 1, 597]
1.39278	1.14743	0.606644	Disc	[0.01, 0.1, 1, 598]
1.38626	1.14653	0.613793	Disc	[0.01, 0.1, 1, 599]
1.4079	1.14449	0.584764	Disc	[0.01, 0.1, 1, 600]
1.45145	1.04848	0.713821	Disc	[0.01, 0.1, 2, 596]
1.44862	1.04448	0.717237	Disc	[0.01, 0.1, 2, 597]
1.44439	1.0424	0.700048	Disc	[0.01, 0.1, 2, 598]
1.45417	1.02785	0.70656	Disc	[0.01, 0.1, 2, 599]
1.45389	1.03194	0.69902	Disc	[0.01, 0.1, 2, 600]
1.38229	1.03964	0.764112	Disc	[0.01, 0.1, 3, 596]
1.38809	1.03262	0.757229	Disc	[0.01, 0.1, 3, 597]
1.38204	1.04289	0.743281	Disc	[0.01, 0.1, 3, 598]
1.39745	1.05245	0.74462	Disc	[0.01, 0.1, 3, 599]
1.4114	1.03185	0.73417	Disc	[0.01, 0.1, 3, 600]
1.42185	1.04088	0.736034	Disc	[0.01, 0.1, 4, 596]
1.42005	1.04754	0.721387	Disc	[0.01, 0.1, 4, 597]
1.41834	1.05154	0.714755	Disc	[0.01, 0.1, 4, 598]
1.4166	1.05225	0.70595	Disc	[0.01, 0.1, 4, 599]
1.42595	1.07399	0.687689	Disc	[0.01, 0.1, 4, 600]
1.34656	1.25813	0.536675	Disc	[0.01, 0.1, 5, 596]
1.34615	1.27275	0.51608	Disc	[0.01, 0.1, 5, 597]
1.35495	1.26596	0.509864	Disc	[0.01, 0.1, 5, 598]
1.34566	1.27783	0.502789	Disc	[0.01, 0.1, 5, 599]
1.35088	1.27441	0.516858	Disc	[0.01, 0.1, 5, 600]
1.34817	0.954601	0.857858	Disc	[0.01, 0.1, 6, 596]
1.34276	0.949204	0.85911	Disc	[0.01, 0.1, 6, 597]
1.3439	0.946763	0.84635	Disc	[0.01, 0.1, 6, 598]
1.34547	0.958578	0.859092	Disc	[0.01, 0.1, 6, 599]
1.34774	0.952811	0.861708	Disc	[0.01, 0.1, 6, 600]
1.47526	1.18225	0.496849	Disc	[0.01, 0.1, 7, 596]
1.47159	1.19406	0.508866	Disc	[0.01, 0.1, 7, 597]
1.46356	1.19063	0.524238	Disc	[0.01, 0.1, 7, 598]
1.4726	1.20113	0.52725	Disc	[0.01, 0.1, 7, 599]
1.46648	1.21043	0.501025	Disc	[0.01, 0.1, 7, 600]
1.40434	1.19712	0.574022	Disc	[0.01, 0.1, 8, 596]
1.39776	1.17409	0.582456	Disc	[0.01, 0.1, 8, 597]
1.40302	1.17774	0.57287	Disc	[0.01, 0.1, 8, 598]
1.41005	1.18109	0.548396	Disc	[0.01, 0.1, 8, 599]
1.40067	1.19223	0.561675	Disc	[0.01, 0.1, 8, 600]
1.42583	1.22918	0.52686	Disc	[0.01, 0.1, 9, 596]
1.42581	1.2188	0.529887	Disc	[0.01, 0.1, 9, 597]
1.42681	1.22306	0.53947	Disc	[0.01, 0.1, 9, 598]
1.4315	1.2129	0.537861	Disc	[0.01, 0.1, 9, 599]
1.43226	1.22156	0.538018	Disc	[0.01, 0.1, 9, 600]
1.34382	1.3068	0.502413	Disc	[0.01, 1.0, 0, 596]
1.35256	1.31067	0.479744	Disc	[0.01, 1.0, 0, 597]
1.36831	1.29567	0.483919	Disc	[0.01, 1.0, 0, 598]
1.36226	1.29452	0.487603	Disc	[0.01, 1.0, 0, 599]
1.36918	1.27883	0.46938	Disc	[0.01, 1.0, 0, 600]
1.4481	1.16708	0.583358	Disc	[0.01, 1.0, 1, 596]
1.4535	1.15605	0.580658	Disc	[0.01, 1.0, 1, 597]
1.44698	1.16775	0.581352	Disc	[0.01, 1.0, 1, 598]
1.44661	1.16792	0.567862	Disc	[0.01, 1.0, 1, 599]
1.44321	1.16308	0.555918	Disc	[0.01, 1.0, 1, 600]
1.39899	1.2132	0.580924	Disc	[0.01, 1.0, 2, 596]
1.40296	1.20538	0.581624	Disc	[0.01, 1.0, 2, 597]
1.41563	1.19808	0.57539	Disc	[0.01, 1.0, 2, 598]
1.4131	1.19863	0.576084	Disc	[0.01, 1.0, 2, 599]
1.40383	1.19461	0.582165	Disc	[0.01, 1.0, 2, 600]
1.34845	1.16532	0.656525	Disc	[0.01, 1.0, 3, 596]
1.35164	1.16564	0.655694	Disc	[0.01, 1.0, 3, 597]
1.35817	1.1546	0.669177	Disc	[0.01, 1.0, 3, 598]
1.35283	1.16411	0.647724	Disc	[0.01, 1.0, 3, 599]
1.34813	1.16903	0.648287	Disc	[0.01, 1.0, 3, 600]
1.38412	1.23818	0.522193	Disc	[0.01, 1.0, 4, 596]
1.39749	1.23887	0.515227	Disc	[0.01, 1.0, 4, 597]
1.38521	1.23698	0.520619	Disc	[0.01, 1.0, 4, 598]
1.39454	1.22362	0.516158	Disc	[0.01, 1.0, 4, 599]
1.41357	1.22233	0.498818	Disc	[0.01, 1.0, 4, 600]
1.45645	1.16527	0.523335	Disc	[0.01, 1.0, 5, 596]
1.44785	1.15531	0.503931	Disc	[0.01, 1.0, 5, 597]
1.45309	1.16837	0.50985	Disc	[0.01, 1.0, 5, 598]
1.45875	1.16934	0.517942	Disc	[0.01, 1.0, 5, 599]
1.46282	1.16204	0.511043	Disc	[0.01, 1.0, 5, 600]
1.4483	0.984044	0.734804	Disc	[0.01, 1.0, 6, 596]
1.46032	0.985795	0.748118	Disc	[0.01, 1.0, 6, 597]
1.46412	0.987996	0.740225	Disc	[0.01, 1.0, 6, 598]
1.463	0.991698	0.736751	Disc	[0.01, 1.0, 6, 599]
1.4619	1.00298	0.736281	Disc	[0.01, 1.0, 6, 600]
1.3603	1.29426	0.518698	Disc	[0.01, 1.0, 7, 596]
1.36108	1.279	0.499971	Disc	[0.01, 1.0, 7, 597]
1.36996	1.27979	0.50537	Disc	[0.01, 1.0, 7, 598]
1.37034	1.28324	0.481625	Disc	[0.01, 1.0, 7, 599]
1.36008	1.28883	0.484817	Disc	[0.01, 1.0, 7, 600]
1.3757	1.25543	0.523383	Disc	[0.01, 1.0, 8, 596]
1.36243	1.26046	0.525633	Disc	[0.01, 1.0, 8, 597]
1.36625	1.24685	0.52601	Disc	[0.01, 1.0, 8, 598]
1.35273	1.27656	0.525472	Disc	[0.01, 1.0, 8, 599]
1.35897	1.26597	0.524854	Disc	[0.01, 1.0, 8, 600]
1.35393	1.31197	0.505858	Disc	[0.01, 1.0, 9, 596]
1.35684	1.30663	0.518407	Disc	[0.01, 1.0, 9, 597]
1.37009	1.29388	0.520949	Disc	[0.01, 1.0, 9, 598]
1.36897	1.30132	0.524895	Disc	[0.01, 1.0, 9, 599]
1.37314	1.31422	0.499635	Disc	[0.01, 1.0, 9, 600]
1.39033	1.26525	0.46716	Disc	[0.01, 10.0, 0, 596]
1.39303	1.26513	0.465751	Disc	[0.01, 10.0, 0, 597]
1.3874	1.28389	0.454008	Disc	[0.01, 10.0, 0, 598]
1.38752	1.27878	0.468998	Disc	[0.01, 10.0, 0, 599]
1.38857	1.28038	0.482573	Disc	[0.01, 10.0, 0, 600]
1.35668	1.30577	0.503374	Disc	[0.01, 10.0, 1, 596]
1.3496	1.32054	0.498992	Disc	[0.01, 10.0, 1, 597]
1.35503	1.3276	0.489889	Disc	[0.01, 10.0, 1, 598]
1.352	1.32251	0.486554	Disc	[0.01, 10.0, 1, 599]
1.3485	1.33261	0.478464	Disc	[0.01, 10.0, 1, 600]
1.36136	1.33362	0.481383	Disc	[0.01, 10.0, 2, 596]
1.36012	1.33611	0.461121	Disc	[0.01, 10.0, 2, 597]
1.36783	1.34151	0.467842	Disc	[0.01, 10.0, 2, 598]
1.37319	1.3269	0.450637	Disc	[0.01, 10.0, 2, 599]
1.36889	1.31446	0.471083	Disc	[0.01, 10.0, 2, 600]
1.47911	1.05043	0.679639	Disc	[0.01, 10.0, 3, 596]
1.47945	1.04792	0.693785	Disc	[0.01, 10.0, 3, 597]
1.47332	1.04371	0.695344	Disc	[0.01, 10.0, 3, 598]
1.47385	1.02602	0.706215	Disc	[0.01, 10.0, 3, 599]
1.47566	1.00675	0.710348	Disc	[0.01, 10.0, 3, 600]
1.37754	1.31219	0.370633	Disc	[0.01, 10.0, 4, 596]
1.38705	1.32631	0.388209	Disc	[0.01, 10.0, 4, 597]
1.39086	1.32968	0.387887	Disc	[0.01, 10.0, 4, 598]
1.38852	1.33367	0.388237	Disc	[0.01, 10.0, 4, 599]
1.40136	1.34499	0.372839	Disc	[0.01, 10.0, 4, 600]
1.43224	1.25798	0.451146	Disc	[0.01, 10.0, 5, 596]
1.4334	1.26898	0.459516	Disc	[0.01, 10.0, 5, 597]
1.43961	1.2597	0.456006	Disc	[0.01, 10.0, 5, 598]
1.46163	1.27546	0.428707	Disc	[0.01, 10.0, 5, 599]
1.4711	1.27829	0.447004	Disc	[0.01, 10.0, 5, 600]
1.46141	1.19453	0.488223	Disc	[0.01, 10.0, 6, 596]
1.47194	1.18894	0.478881	Disc	[0.01, 10.0, 6, 597]
1.46569	1.19522	0.499508	Disc	[0.01, 10.0, 6, 598]
1.45916	1.20276	0.496573	Disc	[0.01, 10.0, 6, 599]
1.48118	1.18888	0.478839	Disc	[0.01, 10.0, 6, 600]
1.35424	1.29306	0.488859	Disc	[0.01, 10.0, 7, 596]
1.36416	1.28769	0.487337	Disc	[0.01, 10.0, 7, 597]
1.36279	1.27425	0.492759	Disc	[0.01, 10.0, 7, 598]
1.3585	1.2891	0.482738	Disc	[0.01, 10.0, 7, 599]
1.35233	1.30248	0.474917	Disc	[0.01, 10.0, 7, 600]
1.4259	1.17696	0.569324	Disc	[0.01, 10.0, 8, 596]
1.42147	1.18655	0.53889	Disc	[0.01, 10.0, 8, 597]
1.42296	1.1834	0.52493	Disc	[0.01, 10.0, 8, 598]
1.42938	1.18779	0.515944	Disc	[0.01, 10.0, 8, 599]
1.43888	1.18966	0.505713	Disc	[0.01, 10.0, 8, 600]
1.40237	1.19389	0.581136	Disc	[0.01, 10.0, 9, 596]
1.39754	1.19934	0.567802	Disc	[0.01, 10.0, 9, 597]
1.40524	1.19832	0.562607	Disc	[0.01, 10.0, 9, 598]
1.40871	1.20057	0.555581	Disc	[0.01, 10.0, 9, 599]
1.41981	1.19042	0.554979	Disc	[0.01, 10.0, 9, 600]
1.22201	1.12082	0.837415	Loose Shell	[0.1, 0.001, 0, 596]
1.22311	1.11074	0.831024	Loose Shell	[0.1, 0.001, 0, 597]
1.22102	1.11486	0.83793	Loose Shell	[0.1, 0.001, 0, 598]
1.21807	1.1183	0.850188	Loose Shell	[0.1, 0.001, 0, 599]
1.22041	1.12088	0.854145	Loose Shell	[0.1, 0.001, 0, 600]
1.16008	1.09585	0.719729	Loose Shell	[0.1, 0.001, 1, 596]
1.15182	1.09092	0.732971	Loose Shell	[0.1, 0.001, 1, 597]
1.1506	1.09427	0.745766	Loose Shell	[0.1, 0.001, 1, 598]
1.16393	1.08903	0.733619	Loose Shell	[0.1, 0.001, 1, 599]
1.15942	1.08586	0.736679	Loose Shell	[0.1, 0.001, 1, 600]
1.10706	0.971712	0.87301	Tight Shell	[0.1, 0.001, 2, 596]
1.10572	0.981636	0.868903	Tight Shell	[0.1, 0.001, 2, 597]
1.11214	0.983292	0.869239	Tight Shell	[0.1, 0.001, 2, 598]
1.1143	0.986237	0.856151	Tight Shell	[0.1, 0.001, 2, 599]
1.11974	0.981755	0.862803	Tight Shell	[0.1, 0.001, 2, 600]
1.26793	1.00605	0.793952	Tight Shell	[0.1, 0.001, 3, 596]
1.26929	1.0009	0.793563	Tight Shell	[0.1, 0.001, 3, 597]
1.27225	1.00753	0.787771	Tight Shell	[0.1, 0.001, 3, 598]
1.27981	1.00799	0.777869	Tight Shell	[0.1, 0.001, 3, 599]
1.27798	0.997389	0.780818	Tight Shell	[0.1, 0.001, 3, 600]
1.2265	0.974004	0.934273	Tight Shell	[0.1, 0.001, 4, 596]
1.23234	0.967899	0.930713	Tight Shell	[0.1, 0.001, 4, 597]
1.23164	0.964424	0.930942	Tight Shell	[0.1, 0.001, 4, 598]
1.23413	0.973809	0.939588	Tight Shell	[0.1, 0.001, 4, 599]
1.22141	0.980466	0.947793	Tight Shell	[0.1, 0.001, 4, 600]
1.13007	1.05681	0.888051	Tight Shell	[0.1, 0.001, 5, 596]
1.12359	1.06254	0.895786	Tight Shell	[0.1, 0.001, 5, 597]
1.1362	1.05588	0.877861	Tight Shell	[0.1, 0.001, 5, 598]
1.12585	1.07096	0.872408	Tight Shell	[0.1, 0.001, 5, 599]
1.13419	1.07632	0.865202	Tight Shell	[0.1, 0.001, 5, 600]
1.12179	1.04065	0.952293	Tight Shell	[0.1, 0.001, 6, 596]
1.13236	1.03299	0.957193	Tight Shell	[0.1, 0.001, 6, 597]
1.13192	1.02557	0.966528	Tight Shell	[0.1, 0.001, 6, 598]
1.13153	1.02736	0.966477	Tight Shell	[0.1, 0.001, 6, 599]
1.13447	1.02557	0.958249	Tight Shell	[0.1, 0.001, 6, 600]
1.05169	1.02092	0.893941	Tight Shell	[0.1, 0.001, 7, 596]
1.05398	1.02143	0.892914	Tight Shell	[0.1, 0.001, 7, 597]
1.05291	1.02182	0.891619	Tight Shell	[0.1, 0.001, 7, 598]
1.04828	1.02944	0.894687	Tight Shell	[0.1, 0.001, 7, 599]
1.06295	1.02071	0.898571	Tight Shell	[0.1, 0.001, 7, 600]
1.23096	1.03503	0.74224	Tight Shell	[0.1, 0.001, 8, 596]
1.2321	1.03931	0.752004	Tight Shell	[0.1, 0.001, 8, 597]
1.24481	1.03504	0.743842	Tight Shell	[0.1, 0.001, 8, 598]
1.24279	1.04011	0.723865	Tight Shell	[0.1, 0.001, 8, 599]
1.24126	1.03313	0.738011	Tight Shell	[0.1, 0.001, 8, 600]
1.17875	1.06919	0.88006	Tight Shell	[0.1, 0.001, 9, 596]
1.19275	1.06574	0.877559	Tight Shell	[0.1, 0.001, 9, 597]
1.1915	1.06289	0.887073	Tight Shell	[0.1, 0.001, 9, 598]
1.17758	1.06566	0.891414	Tight Shell	[0.1, 0.001, 9, 599]
1.1781	1.07322	0.879347	Tight Shell	[0.1, 0.001, 9, 600]
1.15321	0.957596	0.898034	Loose Shell	[0.1, 0.01, 0, 596]
1.15635	0.956518	0.899154	Loose Shell	[0.1, 0.01, 0, 597]
1.1581	0.953033	0.895239	Loose Shell	[0.1, 0.01, 0, 598]
1.16175	0.961187	0.891426	Loose Shell	[0.1, 0.01, 0, 599]
1.16233	0.963068	0.88826	Loose Shell	[0.1, 0.01, 0, 600]
1.18451	0.96579	0.8744	Loose Shell	[0.1, 0.01, 1, 596]
1.1833	0.955231	0.880811	Loose Shell	[0.1, 0.01, 1, 597]
1.18404	0.962405	0.876453	Loose Shell	[0.1, 0.01, 1, 598]
1.18333	0.955002	0.879874	Loose Shell	[0.1, 0.01, 1, 599]
1.18274	0.964738	0.878816	Loose Shell	[0.1, 0.01, 1, 600]
1.16948	1.03659	0.734013	Loose Shell	[0.1, 0.01, 2, 596]
1.16873	1.03575	0.731766	Loose Shell	[0.1, 0.01, 2, 597]
1.15887	1.03778	0.731155	Loose Shell	[0.1, 0.01, 2, 598]
1.1596	1.03728	0.716539	Loose Shell	[0.1, 0.01, 2, 599]
1.14821	1.05086	0.715815	Loose Shell	[0.1, 0.01, 2, 600]
1.1471	1.07679	0.98726	Loose Shell	[0.1, 0.01, 3, 596]
1.13812	1.08522	0.988506	Loose Shell	[0.1, 0.01, 3, 597]
1.14234	1.0833	0.985873	Loose Shell	[0.1, 0.01, 3, 598]
1.15273	1.07051	0.985818	Loose Shell	[0.1, 0.01, 3, 599]
1.14704	1.0863	0.979689	Loose Shell	[0.1, 0.01, 3, 600]
1.11522	1.03913	0.83375	Loose Shell	[0.1, 0.01, 4, 596]
1.11341	1.03548	0.837902	Loose Shell	[0.1, 0.01, 4, 597]
1.11447	1.03836	0.835325	Loose Shell	[0.1, 0.01, 4, 598]
1.11594	1.0335	0.838567	Loose Shell	[0.1, 0.01, 4, 599]
1.11156	1.02725	0.845944	Loose Shell	[0.1, 0.01, 4, 600]
1.08048	1.058	0.708647	Loose Shell	[0.1, 0.01, 5, 596]
1.07868	1.05075	0.713396	Loose Shell	[0.1, 0.01, 5, 597]
1.07756	1.06033	0.715464	Loose Shell	[0.1, 0.01, 5, 598]
1.08433	1.05795	0.706504	Loose Shell	[0.1, 0.01, 5, 599]
1.08301	1.05994	0.70984	Loose Shell	[0.1, 0.01, 5, 600]
1.20228	1.01627	0.822219	Loose Shell	[0.1, 0.01, 6, 596]
1.19649	1.01459	0.83078	Loose Shell	[0.1, 0.01, 6, 597]
1.20027	1.02514	0.821862	Loose Shell	[0.1, 0.01, 6, 598]
1.20828	1.01964	0.819719	Loose Shell	[0.1, 0.01, 6, 599]
1.20071	1.02394	0.825464	Loose Shell	[0.1, 0.01, 6, 600]
1.06097	1.0071	0.682895	Loose Shell	[0.1, 0.01, 7, 596]
1.06204	1.00577	0.673117	Loose Shell	[0.1, 0.01, 7, 597]
1.07312	0.998034	0.669314	Loose Shell	[0.1, 0.01, 7, 598]
1.06997	0.997896	0.687126	Loose Shell	[0.1, 0.01, 7, 599]
1.07356	0.997667	0.687419	Loose Shell	[0.1, 0.01, 7, 600]
1.27173	1.11941	0.787043	Loose Shell	[0.1, 0.01, 8, 596]
1.2697	1.11964	0.787549	Loose Shell	[0.1, 0.01, 8, 597]
1.27742	1.11484	0.783685	Loose Shell	[0.1, 0.01, 8, 598]
1.27775	1.10574	0.782689	Loose Shell	[0.1, 0.01, 8, 599]
1.2771	1.10849	0.783189	Loose Shell	[0.1, 0.01, 8, 600]
1.12184	1.01985	0.7399	Loose Shell	[0.1, 0.01, 9, 596]
1.11817	1.02507	0.744203	Loose Shell	[0.1, 0.01, 9, 597]
1.12316	1.03182	0.735228	Loose Shell	[0.1, 0.01, 9, 598]
1.12268	1.02745	0.739264	Loose Shell	[0.1, 0.01, 9, 599]
1.12229	1.03209	0.732585	Loose Shell	[0.1, 0.01, 9, 600]
1.41354	1.33006	0.0424533	Ring	[0.1, 0.1, 0, 596]
1.41226	1.33048	0.0466652	Ring	[0.1, 0.1, 0, 597]
1.41485	1.32795	0.0482291	Ring	[0.1, 0.1, 0, 598]
1.42183	1.32742	0.04967	Ring	[0.1, 0.1, 0, 599]
1.429	1.31518	0.0506978	Ring	[0.1, 0.1, 0, 600]
1.35283	1.30634	0.0769362	Ring	[0.1, 0.1, 1, 596]
1.35209	1.30666	0.0746929	Ring	[0.1, 0.1, 1, 597]
1.35943	1.30075	0.0696783	Ring	[0.1, 0.1, 1, 598]
1.36244	1.2996	0.0472125	Ring	[0.1, 0.1, 1, 599]
1.36592	1.29716	0.0449223	Ring	[0.1, 0.1, 1, 600]
1.42572	1.38503	0.0513674	Ring	[0.1, 0.1, 2, 596]
1.43464	1.3758	0.0545008	Ring	[0.1, 0.1, 2, 597]
1.43159	1.37703	0.0587778	Ring	[0.1, 0.1, 2, 598]
1.43837	1.37052	0.0532505	Ring	[0.1, 0.1, 2, 599]
1.43953	1.36814	0.0694234	Ring	[0.1, 0.1, 2, 600]
1.35227	1.30476	0.0510501	Ring	[0.1, 0.1, 3, 596]
1.35533	1.30271	0.0511829	Ring	[0.1, 0.1, 3, 597]
1.35214	1.30403	0.0490508	Ring	[0.1, 0.1, 3, 598]
1.34353	1.31545	0.0476636	Ring	[0.1, 0.1, 3, 599]
1.34833	1.31224	0.0494061	Ring	[0.1, 0.1, 3, 600]
1.33418	1.30888	0.231593	Ring	[0.1, 0.1, 4, 596]
1.33729	1.30576	0.230812	Ring	[0.1, 0.1, 4, 597]
1.33666	1.31106	0.23409	Ring	[0.1, 0.1, 4, 598]
1.33957	1.31191	0.230985	Ring	[0.1, 0.1, 4, 599]
1.34325	1.30915	0.241492	Ring	[0.1, 0.1, 4, 600]
1.41164	1.32606	0.0487186	Ring	[0.1, 0.1, 5, 596]
1.40702	1.32932	0.0558376	Ring	[0.1, 0.1, 5, 597]
1.40217	1.33894	0.0480215	Ring	[0.1, 0.1, 5, 598]
1.40216	1.33307	0.0507508	Ring	[0.1, 0.1, 5, 599]
1.40674	1.32789	0.0499671	Ring	[0.1, 0.1, 5, 600]
1.41205	1.33187	0.0493001	Ring	[0.1, 0.1, 6, 596]
1.40931	1.33167	0.0479172	Ring	[0.1, 0.1, 6, 597]
1.40984	1.33411	0.0446594	Ring	[0.1, 0.1, 6, 598]
1.41337	1.3289	0.0483256	Ring	[0.1, 0.1, 6, 599]
1.4162	1.32714	0.0479287	Ring	[0.1, 0.1, 6, 600]
1.37364	1.25479	0.0566872	Ring	[0.1, 0.1, 7, 596]
1.3699	1.2579	0.0500105	Ring	[0.1, 0.1, 7, 597]
1.3709	1.25661	0.050742	Ring	[0.1, 0.1, 7, 598]
1.37458	1.25468	0.0514085	Ring	[0.1, 0.1, 7, 599]
1.38169	1.25023	0.0494085	Ring	[0.1, 0.1, 7, 600]
1.41767	1.34307	0.0426891	Ring	[0.1, 0.1, 8, 596]
1.42101	1.3403	0.0456621	Ring	[0.1, 0.1, 8, 597]
1.41361	1.34624	0.0435094	Ring	[0.1, 0.1, 8, 598]
1.41772	1.34323	0.0417005	Ring	[0.1, 0.1, 8, 599]
1.42003	1.33984	0.043527	Ring	[0.1, 0.1, 8, 600]
1.4346	1.34657	0.043321	Ring	[0.1, 0.1, 9, 596]
1.42494	1.35893	0.0458338	Ring	[0.1, 0.1, 9, 597]
1.42075	1.36476	0.0439142	Ring	[0.1, 0.1, 9, 598]
1.4243	1.35654	0.053258	Ring	[0.1, 0.1, 9, 599]
1.42855	1.35689	0.0438063	Ring	[0.1, 0.1, 9, 600]
1.32617	1.25477	0.567197	Disc	[0.1, 1.0, 0, 596]
1.31597	1.2657	0.555232	Disc	[0.1, 1.0, 0, 597]
1.31205	1.26824	0.563772	Disc	[0.1, 1.0, 0, 598]
1.3242	1.25972	0.569836	Disc	[0.1, 1.0, 0, 599]
1.31909	1.2743	0.565584	Disc	[0.1, 1.0, 0, 600]
1.35367	1.28675	0.534189	Disc	[0.1, 1.0, 1, 596]
1.35014	1.29295	0.523582	Disc	[0.1, 1.0, 1, 597]
1.35406	1.3041	0.493774	Disc	[0.1, 1.0, 1, 598]
1.36388	1.30184	0.491843	Disc	[0.1, 1.0, 1, 599]
1.38066	1.29156	0.470819	Disc	[0.1, 1.0, 1, 600]
1.36848	1.28051	0.526654	Disc	[0.1, 1.0, 2, 596]
1.3598	1.30006	0.519532	Disc	[0.1, 1.0, 2, 597]
1.37413	1.28833	0.507432	Disc	[0.1, 1.0, 2, 598]
1.37864	1.29472	0.51723	Disc	[0.1, 1.0, 2, 599]
1.37206	1.30518	0.506675	Disc	[0.1, 1.0, 2, 600]
1.42856	1.12466	0.640657	Disc	[0.1, 1.0, 3, 596]
1.43925	1.11266	0.63595	Disc	[0.1, 1.0, 3, 597]
1.45175	1.11192	0.645913	Disc	[0.1, 1.0, 3, 598]
1.45497	1.11352	0.652697	Disc	[0.1, 1.0, 3, 599]
1.45604	1.13209	0.63681	Disc	[0.1, 1.0, 3, 600]
1.45513	1.18115	0.511032	Disc	[0.1, 1.0, 4, 596]
1.45981	1.19705	0.496327	Disc	[0.1, 1.0, 4, 597]
1.4556	1.18284	0.500368	Disc	[0.1, 1.0, 4, 598]
1.45892	1.17757	0.51934	Disc	[0.1, 1.0, 4, 599]
1.45978	1.18266	0.504447	Disc	[0.1, 1.0, 4, 600]
1.39909	1.26441	0.487089	Disc	[0.1, 1.0, 5, 596]
1.39982	1.25986	0.470054	Disc	[0.1, 1.0, 5, 597]
1.39243	1.27514	0.467081	Disc	[0.1, 1.0, 5, 598]
1.391	1.26883	0.464489	Disc	[0.1, 1.0, 5, 599]
1.38638	1.27205	0.474248	Disc	[0.1, 1.0, 5, 600]
1.38124	1.25532	0.532508	Disc	[0.1, 1.0, 6, 596]
1.37997	1.26097	0.52953	Disc	[0.1, 1.0, 6, 597]
1.3955	1.25021	0.545266	Disc	[0.1, 1.0, 6, 598]
1.39878	1.24827	0.536651	Disc	[0.1, 1.0, 6, 599]
1.40197	1.27349	0.532416	Disc	[0.1, 1.0, 6, 600]
1.41686	1.17095	0.611274	Disc	[0.1, 1.0, 7, 596]
1.42156	1.17562	0.598695	Disc	[0.1, 1.0, 7, 597]
1.41019	1.18759	0.600408	Disc	[0.1, 1.0, 7, 598]
1.40615	1.18491	0.589416	Disc	[0.1, 1.0, 7, 599]
1.41567	1.18326	0.583373	Disc	[0.1, 1.0, 7, 600]
1.3924	1.33975	0.417774	Disc	[0.1, 1.0, 8, 596]
1.39261	1.32526	0.401035	Disc	[0.1, 1.0, 8, 597]
1.39341	1.31708	0.400439	Disc	[0.1, 1.0, 8, 598]
1.39492	1.31042	0.398919	Disc	[0.1, 1.0, 8, 599]
1.39977	1.31205	0.38868	Disc	[0.1, 1.0, 8, 600]
1.4432	0.92536	0.826994	Disc	[0.1, 1.0, 9, 596]
1.45693	0.907241	0.825629	Disc	[0.1, 1.0, 9, 597]
1.44792	0.922369	0.825732	Disc	[0.1, 1.0, 9, 598]
1.45301	0.914708	0.832348	Disc	[0.1, 1.0, 9, 599]
1.43943	0.908085	0.834096	Disc	[0.1, 1.0, 9, 600]
1.37719	1.29116	0.509937	Disc	[0.1, 10.0, 0, 596]
1.38821	1.30302	0.485815	Disc	[0.1, 10.0, 0, 597]
1.38209	1.30163	0.483353	Disc	[0.1, 10.0, 0, 598]
1.38049	1.31291	0.469806	Disc	[0.1, 10.0, 0, 599]
1.38417	1.31713	0.475542	Disc	[0.1, 10.0, 0, 600]
1.35644	1.23146	0.592275	Disc	[0.1, 10.0, 1, 596]
1.35209	1.22404	0.575114	Disc	[0.1, 10.0, 1, 597]
1.36437	1.20966	0.577293	Disc	[0.1, 10.0, 1, 598]
1.35961	1.21634	0.563873	Disc	[0.1, 10.0, 1, 599]
1.36636	1.21008	0.566348	Disc	[0.1, 10.0, 1, 600]
1.45465	0.98046	0.761422	Disc	[0.1, 10.0, 2, 596]
1.46072	0.972516	0.740028	Disc	[0.1, 10.0, 2, 597]
1.46133	0.985434	0.733938	Disc	[0.1, 10.0, 2, 598]
1.46069	0.969357	0.742731	Disc	[0.1, 10.0, 2, 599]
1.45648	0.971253	0.739021	Disc	[0.1, 10.0, 2, 600]
1.36025	1.25196	0.520574	Disc	[0.1, 10.0, 3, 596]
1.37097	1.24602	0.509089	Disc	[0.1, 10.0, 3, 597]
1.37754	1.25067	0.505945	Disc	[0.1, 10.0, 3, 598]
1.37379	1.26716	0.467933	Disc	[0.1, 10.0, 3, 599]
1.36351	1.28558	0.485852	Disc	[0.1, 10.0, 3, 600]
1.43657	1.19733	0.520911	Disc	[0.1, 10.0, 4, 596]
1.44342	1.20498	0.520358	Disc	[0.1, 10.0, 4, 597]
1.45114	1.19225	0.530215	Disc	[0.1, 10.0, 4, 598]
1.45067	1.21322	0.511741	Disc	[0.1, 10.0, 4, 599]
1.44758	1.20784	0.525537	Disc	[0.1, 10.0, 4, 600]
1.38666	1.14733	0.626648	Disc	[0.1, 10.0, 5, 596]
1.39062	1.14232	0.629965	Disc	[0.1, 10.0, 5, 597]
1.4046	1.14763	0.614689	Disc	[0.1, 10.0, 5, 598]
1.40877	1.14635	0.619768	Disc	[0.1, 10.0, 5, 599]
1.40683	1.14788	0.610607	Disc	[0.1, 10.0, 5, 600]
1.35387	1.01709	0.805086	Disc	[0.1, 10.0, 6, 596]
1.34438	1.01077	0.811584	Disc	[0.1, 10.0, 6, 597]
1.34147	1.00785	0.814659	Disc	[0.1, 10.0, 6, 598]
1.35939	1.00756	0.803703	Disc	[0.1, 10.0, 6, 599]
1.36378	0.997473	0.81453	Disc	[0.1, 10.0, 6, 600]
1.42961	1.20077	0.515026	Disc	[0.1, 10.0, 7, 596]
1.42748	1.22073	0.508247	Disc	[0.1, 10.0, 7, 597]
1.42559	1.23026	0.50612	Disc	[0.1, 10.0, 7, 598]
1.42836	1.21416	0.497304	Disc	[0.1, 10.0, 7, 599]
1.42109	1.21572	0.487327	Disc	[0.1, 10.0, 7, 600]
1.41407	1.25304	0.486025	Disc	[0.1, 10.0, 8, 596]
1.42856	1.25454	0.47809	Disc	[0.1, 10.0, 8, 597]
1.42219	1.25185	0.461328	Disc	[0.1, 10.0, 8, 598]
1.42176	1.2691	0.456566	Disc	[0.1, 10.0, 8, 599]
1.42542	1.26133	0.4458	Disc	[0.1, 10.0, 8, 600]
1.36388	1.3312	0.485609	Disc	[0.1, 10.0, 9, 596]
1.37134	1.32454	0.463325	Disc	[0.1, 10.0, 9, 597]
1.37884	1.32158	0.462525	Disc	[0.1, 10.0, 9, 598]
1.3673	1.31144	0.476631	Disc	[0.1, 10.0, 9, 599]
1.36432	1.31732	0.492888	Disc	[0.1, 10.0, 9, 600]
1.1672	1.097	0.965258	Tight Shell	[1.0, 0.001, 0, 596]
1.15811	1.09773	0.968577	Tight Shell	[1.0, 0.001, 0, 597]
1.1673	1.10136	0.962605	Tight Shell	[1.0, 0.001, 0, 598]
1.16263	1.09735	0.983584	Tight Shell	[1.0, 0.001, 0, 599]
1.17121	1.09581	0.96115	Tight Shell	[1.0, 0.001, 0, 600]
1.32542	1.12039	0.775113	Tight Shell	[1.0, 0.001, 1, 596]
1.32136	1.11615	0.777586	Tight Shell	[1.0, 0.001, 1, 597]
1.32394	1.12036	0.766333	Tight Shell	[1.0, 0.001, 1, 598]
1.31946	1.11946	0.777617	Tight Shell	[1.0, 0.001, 1, 599]
1.32969	1.1033	0.776039	Tight Shell	[1.0, 0.001, 1, 600]
1.18903	0.992841	0.956544	Tight Shell	[1.0, 0.001, 2, 596]
1.18811	0.99996	0.937318	Tight Shell	[1.0, 0.001, 2, 597]
1.18077	1.0112	0.930706	Tight Shell	[1.0, 0.001, 2, 598]
1.16629	1.01599	0.930959	Tight Shell	[1.0, 0.001, 2, 599]
1.16773	1.01899	0.935534	Tight Shell	[1.0, 0.001, 2, 600]
1.27032	1.2075	0.700307	Tight Shell	[1.0, 0.001, 3, 596]
1.27037	1.20418	0.706646	Tight Shell	[1.0, 0.001, 3, 597]
1.2793	1.19641	0.715198	Tight Shell	[1.0, 0.001, 3, 598]
1.28361	1.19555	0.703446	Tight Shell	[1.0, 0.001, 3, 599]
1.27974	1.19806	0.710427	Tight Shell	[1.0, 0.001, 3, 600]
1.25486	1.09619	0.793922	Tight Shell	[1.0, 0.001, 4, 596]
1.24626	1.10928	0.782026	Tight Shell	[1.0, 0.001, 4, 597]
1.25606	1.10592	0.787321	Tight Shell	[1.0, 0.001, 4, 598]
1.25326	1.10372	0.794731	Tight Shell	[1.0, 0.001, 4, 599]
1.24896	1.10331	0.799558	Tight Shell	[1.0, 0.001, 4, 600]
1.23782	1.1281	0.841099	Tight Shell	[1.0, 0.001, 5, 596]
1.23425	1.11655	0.851456	Tight Shell	[1.0, 0.001, 5, 597]
1.22736	1.12195	0.848304	Tight Shell	[1.0, 0.001, 5, 598]
1.234	1.11888	0.838352	Tight Shell	[1.0, 0.001, 5, 599]
1.22512	1.12801	0.844878	Tight Shell	[1.0, 0.001, 5, 600]
1.23964	1.08691	0.899885	Tight Shell	[1.0, 0.001, 6, 596]
1.24668	1.0852	0.891785	Tight Shell	[1.0, 0.001, 6, 597]
1.24347	1.08479	0.895508	Tight Shell	[1.0, 0.001, 6, 598]
1.24713	1.08147	0.903389	Tight Shell	[1.0, 0.001, 6, 599]
1.25759	1.08567	0.899073	Tight Shell	[1.0, 0.001, 6, 600]
1.26248	1.20668	0.69466	Tight Shell	[1.0, 0.001, 7, 596]
1.2664	1.2055	0.682586	Tight Shell	[1.0, 0.001, 7, 597]
1.27867	1.20313	0.677769	Tight Shell	[1.0, 0.001, 7, 598]
1.27714	1.20423	0.680531	Tight Shell	[1.0, 0.001, 7, 599]
1.28935	1.20077	0.684132	Tight Shell	[1.0, 0.001, 7, 600]
1.20729	1.05031	0.861859	Tight Shell	[1.0, 0.001, 8, 596]
1.20289	1.0515	0.866243	Tight Shell	[1.0, 0.001, 8, 597]
1.18895	1.06031	0.861689	Tight Shell	[1.0, 0.001, 8, 598]
1.19645	1.06573	0.857628	Tight Shell	[1.0, 0.001, 8, 599]
1.20441	1.059	0.858724	Tight Shell	[1.0, 0.001, 8, 600]
1.26872	1.08505	0.795125	Tight Shell	[1.0, 0.001, 9, 596]
1.28465	1.08584	0.779867	Tight Shell	[1.0, 0.001, 9, 597]
1.28776	1.07111	0.800732	Tight Shell	[1.0, 0.001, 9, 598]
1.29111	1.06592	0.78006	Tight Shell	[1.0, 0.001, 9, 599]
1.28883	1.05619	0.79514	Tight Shell	[1.0, 0.001, 9, 600]
1.33969	1.26478	0.465138	Ring	[1.0, 0.01, 0, 596]
1.33351	1.28083	0.43812	Ring	[1.0, 0.01, 0, 597]
1.33474	1.27639	0.429944	Ring	[1.0, 0.01, 0, 598]
1.34032	1.26044	0.457976	Ring	[1.0, 0.01, 0, 599]
1.33351	1.26916	0.45803	Ring	[1.0, 0.01, 0, 600]
1.17765	1.119	0.564479	Loose Shell	[1.0, 0.01, 1, 596]
1.17503	1.1186	0.564866	Loose Shell	[1.0, 0.01, 1, 597]
1.16531	1.12257	0.565174	Loose Shell	[1.0, 0.01, 1, 598]
1.16871	1.12559	0.562863	Loose Shell	[1.0, 0.01, 1, 599]
1.18014	1.11504	0.548985	Loose Shell	[1.0, 0.01, 1, 600]
1.18529	1.04014	0.813246	Loose Shell	[1.0, 0.01, 2, 596]
1.1807	1.04814	0.813486	Loose Shell	[1.0, 0.01, 2, 597]
1.19276	1.04577	0.804806	Loose Shell	[1.0, 0.01, 2, 598]
1.1882	1.04779	0.817445	Loose Shell	[1.0, 0.01, 2, 599]
1.18161	1.04248	0.828342	Loose Shell	[1.0, 0.01, 2, 600]
1.19337	1.09946	0.852889	Loose Shell	[1.0, 0.01, 3, 596]
1.20098	1.08559	0.85124	Loose Shell	[1.0, 0.01, 3, 597]
1.19984	1.09431	0.854842	Loose Shell	[1.0, 0.01, 3, 598]
1.19482	1.09596	0.850275	Loose Shell	[1.0, 0.01, 3, 599]
1.19529	1.08457	0.85001	Loose Shell	[1.0, 0.01, 3, 600]
1.24761	1.17062	0.496338	Loose Shell	[1.0, 0.01, 4, 596]
1.25166	1.16896	0.499918	Loose Shell	[1.0, 0.01, 4, 597]
1.25294	1.17304	0.486566	Loose Shell	[1.0, 0.01, 4, 598]
1.25025	1.17294	0.478751	Loose Shell	[1.0, 0.01, 4, 599]
1.24871	1.17696	0.473832	Loose Shell	[1.0, 0.01, 4, 600]
1.15933	1.12165	0.799545	Loose Shell	[1.0, 0.01, 5, 596]
1.15542	1.11799	0.800112	Loose Shell	[1.0, 0.01, 5, 597]
1.1578	1.11622	0.789302	Loose Shell	[1.0, 0.01, 5, 598]
1.15905	1.11855	0.800708	Loose Shell	[1.0, 0.01, 5, 599]
1.16522	1.11537	0.801749	Loose Shell	[1.0, 0.01, 5, 600]
1.28058	1.17352	0.71688	Loose Shell	[1.0, 0.01, 6, 596]
1.28078	1.17523	0.718198	Loose Shell	[1.0, 0.01, 6, 597]
1.28609	1.17114	0.717161	Loose Shell	[1.0, 0.01, 6, 598]
1.28521	1.17281	0.722248	Loose Shell	[1.0, 0.01, 6, 599]
1.2951	1.16776	0.717551	Loose Shell	[1.0, 0.01, 6, 600]
1.25247	1.22299	0.598453	Loose Shell	[1.0, 0.01, 7, 596]
1.25231	1.22127	0.605816	Loose Shell	[1.0, 0.01, 7, 597]
1.25534	1.21946	0.606268	Loose Shell	[1.0, 0.01, 7, 598]
1.25794	1.22443	0.596191	Loose Shell	[1.0, 0.01, 7, 599]
1.25748	1.22794	0.603108	Loose Shell	[1.0, 0.01, 7, 600]
1.29122	1.22193	0.656268	Loose Shell	[1.0, 0.01, 8, 596]
1.29589	1.22282	0.641625	Loose Shell	[1.0, 0.01, 8, 597]
1.28908	1.21318	0.646454	Loose Shell	[1.0, 0.01, 8, 598]
1.29419	1.21674	0.631224	Loose Shell	[1.0, 0.01, 8, 599]
1.29036	1.21306	0.638887	Loose Shell	[1.0, 0.01, 8, 600]
1.2604	1.12307	0.814514	Loose Shell	[1.0, 0.01, 9, 596]
1.26772	1.10973	0.808642	Loose Shell	[1.0, 0.01, 9, 597]
1.27095	1.11263	0.817677	Loose Shell	[1.0, 0.01, 9, 598]
1.27683	1.10196	0.813653	Loose Shell	[1.0, 0.01, 9, 599]
1.27586	1.09943	0.823354	Loose Shell	[1.0, 0.01, 9, 600]
1.20771	1.17528	0.304189	Ring	[1.0, 0.1, 0, 596]
1.20691	1.17186	0.322361	Ring	[1.0, 0.1, 0, 597]
1.21237	1.16279	0.318195	Ring	[1.0, 0.1, 0, 598]
1.20883	1.16894	0.305285	Ring	[1.0, 0.1, 0, 599]
1.20516	1.17097	0.314705	Ring	[1.0, 0.1, 0, 600]
1.25737	1.17839	0.476054	Ring	[1.0, 0.1, 1, 596]
1.25546	1.17816	0.486037	Ring	[1.0, 0.1, 1, 597]
1.25049	1.18914	0.483062	Ring	[1.0, 0.1, 1, 598]
1.25293	1.18589	0.484858	Ring	[1.0, 0.1, 1, 599]
1.24273	1.1856	0.487782	Ring	[1.0, 0.1, 1, 600]
1.31	1.21408	0.152894	Ring	[1.0, 0.1, 2, 596]
1.31127	1.2128	0.14187	Ring	[1.0, 0.1, 2, 597]
1.31033	1.21163	0.15436	Ring	[1.0, 0.1, 2, 598]
1.30364	1.21408	0.148106	Ring	[1.0, 0.1, 2, 599]
1.3008	1.21673	0.167936	Ring	[1.0, 0.1, 2, 600]
1.23782	1.11497	0.174569	Ring	[1.0, 0.1, 3, 596]
1.23964	1.11292	0.16198	Ring	[1.0, 0.1, 3, 597]
1.23961	1.11676	0.140575	Ring	[1.0, 0.1, 3, 598]
1.23964	1.11506	0.141677	Ring	[1.0, 0.1, 3, 599]
1.2386	1.10695	0.176817	Ring	[1.0, 0.1, 3, 600]
1.23806	1.15335	0.0573088	Ring	[1.0, 0.1, 4, 596]
1.23676	1.15329	0.0566444	Ring	[1.0, 0.1, 4, 597]
1.23348	1.15693	0.0541807	Ring	[1.0, 0.1, 4, 598]
1.22445	1.16166	0.0623803	Ring	[1.0, 0.1, 4, 599]
1.21856	1.17233	0.0555952	Ring	[1.0, 0.1, 4, 600]
1.10435	1.08777	0.0832927	Ring	[1.0, 0.1, 5, 596]
1.10677	1.08569	0.0715454	Ring	[1.0, 0.1, 5, 597]
1.11208	1.08312	0.0643825	Ring	[1.0, 0.1, 5, 598]
1.10629	1.08435	0.0658937	Ring	[1.0, 0.1, 5, 599]
1.10259	1.09211	0.0648554	Ring	[1.0, 0.1, 5, 600]
1.29177	1.14387	0.564543	Ring	[1.0, 0.1, 6, 596]
1.28924	1.15169	0.558728	Ring	[1.0, 0.1, 6, 597]
1.29122	1.15224	0.557435	Ring	[1.0, 0.1, 6, 598]
1.29582	1.15345	0.534705	Ring	[1.0, 0.1, 6, 599]
1.29018	1.15509	0.54665	Ring	[1.0, 0.1, 6, 600]
1.3563	1.32615	0.169105	Ring	[1.0, 0.1, 7, 596]
1.36423	1.32033	0.16465	Ring	[1.0, 0.1, 7, 597]
1.3541	1.33086	0.157806	Ring	[1.0, 0.1, 7, 598]
1.35487	1.32478	0.1522	Ring	[1.0, 0.1, 7, 599]
1.35246	1.32501	0.169945	Ring	[1.0, 0.1, 7, 600]
1.23368	1.12627	0.197343	Ring	[1.0, 0.1, 8, 596]
1.23702	1.13268	0.185138	Ring	[1.0, 0.1, 8, 597]
1.23516	1.13565	0.165521	Ring	[1.0, 0.1, 8, 598]
1.23297	1.13377	0.173095	Ring	[1.0, 0.1, 8, 599]
1.24703	1.12099	0.174637	Ring	[1.0, 0.1, 8, 600]
1.19179	1.12098	0.0865033	Ring	[1.0, 0.1, 9, 596]
1.18391	1.12523	0.107096	Ring	[1.0, 0.1, 9, 597]
1.17521	1.12783	0.124386	Ring	[1.0, 0.1, 9, 598]
1.18224	1.12485	0.115017	Ring	[1.0, 0.1, 9, 599]
1.18152	1.12614	0.100116	Ring	[1.0, 0.1, 9, 600]
1.4951	1.45542	0.0611508	Ring	[1.0, 1.0, 0, 596]
1.4956	1.46115	0.053611	Ring	[1.0, 1.0, 0, 597]
1.49801	1.46224	0.0510873	Ring	[1.0, 1.0, 0, 598]
1.49354	1.46489	0.057671	Ring	[1.0, 1.0, 0, 599]
1.49744	1.46159	0.0617208	Ring	[1.0, 1.0, 0, 600]
1.50582	1.42355	0.122601	Ring	[1.0, 1.0, 1, 596]
1.51872	1.41416	0.0945244	Ring	[1.0, 1.0, 1, 597]
1.51646	1.41932	0.093815	Ring	[1.0, 1.0, 1, 598]
1.51496	1.41903	0.106954	Ring	[1.0, 1.0, 1, 599]
1.50587	1.43479	0.111583	Ring	[1.0, 1.0, 1, 600]
1.50315	1.41864	0.133097	Ring	[1.0, 1.0, 2, 596]
1.50405	1.41358	0.118029	Ring	[1.0, 1.0, 2, 597]
1.50947	1.40536	0.115473	Ring	[1.0, 1.0, 2, 598]
1.50925	1.40793	0.109509	Ring	[1.0, 1.0, 2, 599]
1.51185	1.39938	0.136038	Ring	[1.0, 1.0, 2, 600]
1.50444	1.45473	0.0542025	Ring	[1.0, 1.0, 3, 596]
1.50672	1.456	0.0539077	Ring	[1.0, 1.0, 3, 597]
1.51751	1.4435	0.056319	Ring	[1.0, 1.0, 3, 598]
1.52073	1.4395	0.0567809	Ring	[1.0, 1.0, 3, 599]
1.51603	1.44346	0.0529991	Ring	[1.0, 1.0, 3, 600]
1.47863	1.46398	0.0647912	Ring	[1.0, 1.0, 4, 596]
1.4872	1.4635	0.0613053	Ring	[1.0, 1.0, 4, 597]
1.49549	1.4636	0.0577748	Ring	[1.0, 1.0, 4, 598]
1.49894	1.45001	0.0597655	Ring	[1.0, 1.0, 4, 599]
1.49495	1.4507	0.0645762	Ring	[1.0, 1.0, 4, 600]
1.50696	1.48446	0.0840701	Ring	[1.0, 1.0, 5, 596]
1.50834	1.48533	0.0972588	Ring	[1.0, 1.0, 5, 597]
1.52012	1.47691	0.0837731	Ring	[1.0, 1.0, 5, 598]
1.51521	1.47892	0.0928295	Ring	[1.0, 1.0, 5, 599]
1.52137	1.47438	0.0794289	Ring	[1.0, 1.0, 5, 600]
1.5056	1.45242	0.0807935	Ring	[1.0, 1.0, 6, 596]
1.5059	1.45648	0.0743448	Ring	[1.0, 1.0, 6, 597]
1.51439	1.45483	0.0726082	Ring	[1.0, 1.0, 6, 598]
1.51649	1.45009	0.0706688	Ring	[1.0, 1.0, 6, 599]
1.50596	1.45989	0.0613462	Ring	[1.0, 1.0, 6, 600]
1.51056	1.42149	0.146754	Ring	[1.0, 1.0, 7, 596]
1.50602	1.42739	0.127582	Ring	[1.0, 1.0, 7, 597]
1.51499	1.42588	0.115463	Ring	[1.0, 1.0, 7, 598]
1.51139	1.43317	0.119858	Ring	[1.0, 1.0, 7, 599]
1.51826	1.42872	0.12379	Ring	[1.0, 1.0, 7, 600]
1.51125	1.4137	0.0925065	Ring	[1.0, 1.0, 8, 596]
1.50861	1.4164	0.0901552	Ring	[1.0, 1.0, 8, 597]
1.51638	1.40884	0.0751505	Ring	[1.0, 1.0, 8, 598]
1.51848	1.4085	0.0643752	Ring	[1.0, 1.0, 8, 599]
1.513	1.41404	0.0698644	Ring	[1.0, 1.0, 8, 600]
1.51386	1.4322	0.0865008	Ring	[1.0, 1.0, 9, 596]
1.51492	1.43057	0.103828	Ring	[1.0, 1.0, 9, 597]
1.51481	1.42823	0.0866136	Ring	[1.0, 1.0, 9, 598]
1.51696	1.42405	0.0923569	Ring	[1.0, 1.0, 9, 599]
1.51227	1.43547	0.0988235	Ring	[1.0, 1.0, 9, 600]
1.38303	1.34347	0.458397	Disc	[1.0, 10.0, 0, 596]
1.38067	1.33713	0.436446	Disc	[1.0, 10.0, 0, 597]
1.37167	1.33219	0.435882	Disc	[1.0, 10.0, 0, 598]
1.36382	1.32948	0.442817	Disc	[1.0, 10.0, 0, 599]
1.37587	1.32624	0.450944	Disc	[1.0, 10.0, 0, 600]
1.37418	1.30913	0.493634	Disc	[1.0, 10.0, 1, 596]
1.37327	1.29683	0.490914	Disc	[1.0, 10.0, 1, 597]
1.37417	1.30672	0.499402	Disc	[1.0, 10.0, 1, 598]
1.36796	1.29471	0.517841	Disc	[1.0, 10.0, 1, 599]
1.38329	1.29212	0.513299	Disc	[1.0, 10.0, 1, 600]
1.42195	1.29472	0.446069	Disc	[1.0, 10.0, 2, 596]
1.4273	1.28704	0.429478	Disc	[1.0, 10.0, 2, 597]
1.43356	1.28502	0.413644	Disc	[1.0, 10.0, 2, 598]
1.43192	1.30205	0.399633	Disc	[1.0, 10.0, 2, 599]
1.42838	1.30538	0.40984	Disc	[1.0, 10.0, 2, 600]
1.43096	0.914182	0.849464	Disc	[1.0, 10.0, 3, 596]
1.43404	0.917473	0.855844	Disc	[1.0, 10.0, 3, 597]
1.42129	0.898408	0.862941	Disc	[1.0, 10.0, 3, 598]
1.41991	0.904139	0.87532	Disc	[1.0, 10.0, 3, 599]
1.43106	0.919032	0.852887	Disc	[1.0, 10.0, 3, 600]
1.39266	1.1947	0.607693	Disc	[1.0, 10.0, 4, 596]
1.39063	1.19449	0.598367	Disc	[1.0, 10.0, 4, 597]
1.37645	1.21268	0.59391	Disc	[1.0, 10.0, 4, 598]
1.38222	1.20013	0.585815	Disc	[1.0, 10.0, 4, 599]
1.39235	1.18041	0.573117	Disc	[1.0, 10.0, 4, 600]
1.38698	1.28985	0.473686	Disc	[1.0, 10.0, 5, 596]
1.3906	1.28897	0.465705	Disc	[1.0, 10.0, 5, 597]
1.39342	1.2999	0.460343	Disc	[1.0, 10.0, 5, 598]
1.40954	1.28784	0.466508	Disc	[1.0, 10.0, 5, 599]
1.4119	1.29507	0.45255	Disc	[1.0, 10.0, 5, 600]
1.41223	1.04752	0.744738	Disc	[1.0, 10.0, 6, 596]
1.42391	1.0364	0.73946	Disc	[1.0, 10.0, 6, 597]
1.4238	1.01963	0.749886	Disc	[1.0, 10.0, 6, 598]
1.41654	1.03622	0.744604	Disc	[1.0, 10.0, 6, 599]
1.40468	1.02603	0.75323	Disc	[1.0, 10.0, 6, 600]
1.38177	1.31311	0.440536	Disc	[1.0, 10.0, 7, 596]
1.37839	1.31071	0.431362	Disc	[1.0, 10.0, 7, 597]
1.38567	1.30693	0.433397	Disc	[1.0, 10.0, 7, 598]
1.38545	1.31869	0.447678	Disc	[1.0, 10.0, 7, 599]
1.36519	1.3075	0.470991	Disc	[1.0, 10.0, 7, 600]
1.4136	1.2282	0.496784	Disc	[1.0, 10.0, 8, 596]
1.41534	1.22115	0.499567	Disc	[1.0, 10.0, 8, 597]
1.41798	1.22319	0.492509	Disc	[1.0, 10.0, 8, 598]
1.41824	1.22766	0.48274	Disc	[1.0, 10.0, 8, 599]
1.42546	1.21927	0.4904	Disc	[1.0, 10.0, 8, 600]
1.46885	1.21563	0.453072	Disc	[1.0, 10.0, 9, 596]
1.46195	1.2093	0.474334	Disc	[1.0, 10.0, 9, 597]
1.4569	1.2076	0.471952	Disc	[1.0, 10.0, 9, 598]
1.45381	1.22582	0.462405	Disc	[1.0, 10.0, 9, 599]
1.44759	1.22635	0.474543	Disc	[1.0, 10.0, 9, 600]
1.29781	1.28087	0.476746	Tight Shell	[10.0, 0.001, 0, 596]
1.29955	1.28367	0.473023	Tight Shell	[10.0, 0.001, 0, 597]
1.3127	1.28566	0.461482	Tight Shell	[10.0, 0.001, 0, 598]
1.30573	1.28258	0.454869	Tight Shell	[10.0, 0.001, 0, 599]
1.30872	1.27094	0.454519	Tight Shell	[10.0, 0.001, 0, 600]
1.32783	1.13021	0.759223	Tight Shell	[10.0, 0.001, 1, 596]
1.32496	1.12108	0.768601	Tight Shell	[10.0, 0.001, 1, 597]
1.31339	1.1265	0.769699	Tight Shell	[10.0, 0.001, 1, 598]
1.30318	1.13165	0.777185	Tight Shell	[10.0, 0.001, 1, 599]
1.30295	1.12521	0.778575	Tight Shell	[10.0, 0.001, 1, 600]
1.26132	1.1764	0.686682	Tight Shell	[10.0, 0.001, 2, 596]
1.27729	1.16308	0.68381	Tight Shell	[10.0, 0.001, 2, 597]
1.26271	1.17267	0.686056	Tight Shell	[10.0, 0.001, 2, 598]
1.25946	1.179	0.706104	Tight Shell	[10.0, 0.001, 2, 599]
1.25052	1.18913	0.701887	Tight Shell	[10.0, 0.001, 2, 600]
1.27315	1.10804	0.818795	Tight Shell	[10.0, 0.001, 3, 596]
1.27213	1.10554	0.827047	Tight Shell	[10.0, 0.001, 3, 597]
1.27233	1.09482	0.833763	Tight Shell	[10.0, 0.001, 3, 598]
1.26535	1.08695	0.841779	Tight Shell	[10.0, 0.001, 3, 599]
1.26483	1.08635	0.839064	Tight Shell	[10.0, 0.001, 3, 600]
1.30536	1.19111	0.690248	Tight Shell	[10.0, 0.001, 4, 596]
1.30076	1.19959	0.705379	Tight Shell	[10.0, 0.001, 4, 597]
1.30246	1.19748	0.705131	Tight Shell	[10.0, 0.001, 4, 598]
1.29556	1.19181	0.708914	Tight Shell	[10.0, 0.001, 4, 599]
1.29016	1.20061	0.712104	Tight Shell	[10.0, 0.001, 4, 600]
1.30422	0.99566	0.925487	Tight Shell	[10.0, 0.001, 5, 596]
1.3087	0.990525	0.93093	Tight Shell	[10.0, 0.001, 5, 597]
1.31333	0.986652	0.920539	Tight Shell	[10.0, 0.001, 5, 598]
1.31666	0.992539	0.920852	Tight Shell	[10.0, 0.001, 5, 599]
1.3109	0.997188	0.918261	Tight Shell	[10.0, 0.001, 5, 600]
1.35824	1.24661	0.65076	Tight Shell	[10.0, 0.001, 6, 596]
1.36832	1.2441	0.644087	Tight Shell	[10.0, 0.001, 6, 597]
1.36252	1.24876	0.656554	Tight Shell	[10.0, 0.001, 6, 598]
1.35111	1.24611	0.670098	Tight Shell	[10.0, 0.001, 6, 599]
1.34334	1.25284	0.662502	Tight Shell	[10.0, 0.001, 6, 600]
1.16391	1.09556	0.892848	Tight Shell	[10.0, 0.001, 7, 596]
1.17346	1.0861	0.890327	Tight Shell	[10.0, 0.001, 7, 597]
1.17767	1.08482	0.883496	Tight Shell	[10.0, 0.001, 7, 598]
1.17073	1.08765	0.882582	Tight Shell	[10.0, 0.001, 7, 599]
1.17551	1.07967	0.87837	Tight Shell	[10.0, 0.001, 7, 600]
1.25784	1.12012	0.763621	Tight Shell	[10.0, 0.001, 8, 596]
1.26352	1.12356	0.757128	Tight Shell	[10.0, 0.001, 8, 597]
1.24032	1.1293	0.775853	Tight Shell	[10.0, 0.001, 8, 598]
1.25538	1.12801	0.746077	Tight Shell	[10.0, 0.001, 8, 599]
1.24813	1.13467	0.750883	Tight Shell	[10.0, 0.001, 8, 600]
1.20204	1.14766	0.851726	Tight Shell	[10.0, 0.001, 9, 596]
1.19997	1.14441	0.863454	Tight Shell	[10.0, 0.001, 9, 597]
1.2165	1.13781	0.851416	Tight Shell	[10.0, 0.001, 9, 598]
1.20911	1.14716	0.848248	Tight Shell	[10.0, 0.001, 9, 599]
1.20862	1.13906	0.86095	Tight Shell	[10.0, 0.001, 9, 600]
1.14774	1.02414	0.939347	Loose Shell	[10.0, 0.01, 0, 596]
1.14742	1.02392	0.948808	Loose Shell	[10.0, 0.01, 0, 597]
1.14046	1.02629	0.948274	Loose Shell	[10.0, 0.01, 0, 598]
1.13233	1.03782	0.951697	Loose Shell	[10.0, 0.01, 0, 599]
1.14225	1.03194	0.945931	Loose Shell	[10.0, 0.01, 0, 600]
1.16835	1.03805	0.965664	Loose Shell	[10.0, 0.01, 1, 596]
1.15471	1.02956	0.982901	Loose Shell	[10.0, 0.01, 1, 597]
1.15686	1.04174	0.977024	Loose Shell	[10.0, 0.01, 1, 598]
1.15627	1.04583	0.974828	Loose Shell	[10.0, 0.01, 1, 599]
1.15626	1.04966	0.970013	Loose Shell	[10.0, 0.01, 1, 600]
1.20038	0.974705	0.943011	Loose Shell	[10.0, 0.01, 2, 596]
1.20303	0.980384	0.942804	Loose Shell	[10.0, 0.01, 2, 597]
1.20364	0.973344	0.944537	Loose Shell	[10.0, 0.01, 2, 598]
1.20618	0.970231	0.946086	Loose Shell	[10.0, 0.01, 2, 599]
1.2107	0.970266	0.942453	Loose Shell	[10.0, 0.01, 2, 600]
1.09715	0.978549	0.860145	Loose Shell	[10.0, 0.01, 3, 596]
1.09529	0.98343	0.859919	Loose Shell	[10.0, 0.01, 3, 597]
1.09793	0.970838	0.862731	Loose Shell	[10.0, 0.01, 3, 598]
1.09515	0.978688	0.865358	Loose Shell	[10.0, 0.01, 3, 599]
1.10197	0.982702	0.868446	Loose Shell	[10.0, 0.01, 3, 600]
1.1951	1.12997	0.659615	Loose Shell	[10.0, 0.01, 4, 596]
1.20221	1.13053	0.668933	Loose Shell	[10.0, 0.01, 4, 597]
1.20127	1.13326	0.672595	Loose Shell	[10.0, 0.01, 4, 598]
1.20005	1.13369	0.674358	Loose Shell	[10.0, 0.01, 4, 599]
1.19017	1.14601	0.674008	Loose Shell	[10.0, 0.01, 4, 600]
1.30968	1.14234	0.659079	Loose Shell	[10.0, 0.01, 5, 596]
1.31612	1.13496	0.664611	Loose Shell	[10.0, 0.01, 5, 597]
1.31447	1.1283	0.677398	Loose Shell	[10.0, 0.01, 5, 598]
1.31566	1.12782	0.682738	Loose Shell	[10.0, 0.01, 5, 599]
1.31942	1.12073	0.674878	Loose Shell	[10.0, 0.01, 5, 600]
1.17743	1.07537	0.817592	Loose Shell	[10.0, 0.01, 6, 596]
1.18932	1.07423	0.810501	Loose Shell	[10.0, 0.01, 6, 597]
1.1955	1.08681	0.803482	Loose Shell	[10.0, 0.01, 6, 598]
1.19397	1.07999	0.802882	Loose Shell	[10.0, 0.01, 6, 599]
1.19875	1.07537	0.802124	Loose Shell	[10.0, 0.01, 6, 600]
1.25576	0.998613	0.813245	Loose Shell	[10.0, 0.01, 7, 596]
1.25613	1.00034	0.810086	Loose Shell	[10.0, 0.01, 7, 597]
1.25686	0.991177	0.809671	Loose Shell	[10.0, 0.01, 7, 598]
1.25889	0.993989	0.806868	Loose Shell	[10.0, 0.01, 7, 599]
1.25927	0.995839	0.805462	Loose Shell	[10.0, 0.01, 7, 600]
1.29171	1.22648	0.422045	Loose Shell	[10.0, 0.01, 8, 596]
1.29146	1.22607	0.423433	Loose Shell	[10.0, 0.01, 8, 597]
1.30568	1.21828	0.403905	Loose Shell	[10.0, 0.01, 8, 598]
1.30433	1.22584	0.398235	Loose Shell	[10.0, 0.01, 8, 599]
1.3017	1.22401	0.413589	Loose Shell	[10.0, 0.01, 8, 600]
1.19735	1.10172	0.769882	Loose Shell	[10.0, 0.01, 9, 596]
1.1988	1.11233	0.757915	Loose Shell	[10.0, 0.01, 9, 597]
1.19276	1.12485	0.749137	Loose Shell	[10.0, 0.01, 9, 598]
1.2074	1.11341	0.746752	Loose Shell	[10.0, 0.01, 9, 599]
1.20814	1.11271	0.741817	Loose Shell	[10.0, 0.01, 9, 600]
1.40125	1.33842	0.320045	Ring	[10.0, 0.1, 0, 596]
1.40415	1.34433	0.30337	Ring	[10.0, 0.1, 0, 597]
1.40132	1.35736	0.307069	Ring	[10.0, 0.1, 0, 598]
1.40479	1.35746	0.281205	Ring	[10.0, 0.1, 0, 599]
1.40981	1.35356	0.287336	Ring	[10.0, 0.1, 0, 600]
1.36886	1.28396	0.351751	Ring	[10.0, 0.1, 1, 596]
1.37152	1.28	0.339786	Ring	[10.0, 0.1, 1, 597]
1.37184	1.2781	0.337126	Ring	[10.0, 0.1, 1, 598]
1.37106	1.27738	0.344809	Ring	[10.0, 0.1, 1, 599]
1.37166	1.279	0.346345	Ring	[10.0, 0.1, 1, 600]
1.17741	1.13127	0.0569668	Ring	[10.0, 0.1, 2, 596]
1.17231	1.13777	0.0549739	Ring	[10.0, 0.1, 2, 597]
1.16832	1.14019	0.0593798	Ring	[10.0, 0.1, 2, 598]
1.16951	1.13808	0.0660133	Ring	[10.0, 0.1, 2, 599]
1.18002	1.13253	0.0562791	Ring	[10.0, 0.1, 2, 600]
1.39263	1.36076	0.146311	Ring	[10.0, 0.1, 3, 596]
1.39468	1.35421	0.158606	Ring	[10.0, 0.1, 3, 597]
1.38932	1.35865	0.15192	Ring	[10.0, 0.1, 3, 598]
1.38361	1.36711	0.148747	Ring	[10.0, 0.1, 3, 599]
1.38781	1.36439	0.140981	Ring	[10.0, 0.1, 3, 600]
1.24863	1.19109	0.399937	Ring	[10.0, 0.1, 4, 596]
1.25576	1.20042	0.400644	Ring	[10.0, 0.1, 4, 597]
1.24583	1.20442	0.410022	Ring	[10.0, 0.1, 4, 598]
1.25544	1.19473	0.403346	Ring	[10.0, 0.1, 4, 599]
1.25284	1.19779	0.398174	Ring	[10.0, 0.1, 4, 600]
1.31489	1.07481	0.794749	Loose Shell	[10.0, 0.1, 5, 596]
1.32679	1.0755	0.779724	Loose Shell	[10.0, 0.1, 5, 597]
1.3076	1.07466	0.792706	Loose Shell	[10.0, 0.1, 5, 598]
1.30656	1.06492	0.811697	Loose Shell	[10.0, 0.1, 5, 599]
1.317	1.05344	0.810365	Loose Shell	[10.0, 0.1, 5, 600]
1.32347	1.26594	0.194903	Ring	[10.0, 0.1, 6, 596]
1.32288	1.26172	0.201094	Ring	[10.0, 0.1, 6, 597]
1.32204	1.25809	0.210193	Ring	[10.0, 0.1, 6, 598]
1.32505	1.25973	0.210705	Ring	[10.0, 0.1, 6, 599]
1.31905	1.26141	0.220904	Ring	[10.0, 0.1, 6, 600]
1.37657	1.33547	0.149984	Ring	[10.0, 0.1, 7, 596]
1.36912	1.34359	0.138189	Ring	[10.0, 0.1, 7, 597]
1.36693	1.33782	0.167489	Ring	[10.0, 0.1, 7, 598]
1.37217	1.33315	0.137628	Ring	[10.0, 0.1, 7, 599]
1.36353	1.33902	0.155149	Ring	[10.0, 0.1, 7, 600]
1.33684	1.31315	0.415134	Ring	[10.0, 0.1, 8, 596]
1.33348	1.31263	0.412054	Ring	[10.0, 0.1, 8, 597]
1.34451	1.30886	0.394008	Ring	[10.0, 0.1, 8, 598]
1.34139	1.30366	0.40594	Ring	[10.0, 0.1, 8, 599]
1.35047	1.30907	0.375582	Ring	[10.0, 0.1, 8, 600]
1.29527	1.27533	0.235905	Ring	[10.0, 0.1, 9, 596]
1.29319	1.27055	0.244461	Ring	[10.0, 0.1, 9, 597]
1.29018	1.275	0.251323	Ring	[10.0, 0.1, 9, 598]
1.29213	1.2723	0.241364	Ring	[10.0, 0.1, 9, 599]
1.28236	1.27497	0.238065	Ring	[10.0, 0.1, 9, 600]
1.19458	1.17717	0.0572528	Ring	[10.0, 1.0, 0, 596]
1.19016	1.18113	0.0569911	Ring	[10.0, 1.0, 0, 597]
1.1968	1.17499	0.0515162	Ring	[10.0, 1.0, 0, 598]
1.19871	1.1724	0.0577309	Ring	[10.0, 1.0, 0, 599]
1.19932	1.17333	0.0602652	Ring	[10.0, 1.0, 0, 600]
1.4558	1.42938	0.130713	Ring	[10.0, 1.0, 1, 596]
1.45142	1.43161	0.131713	Ring	[10.0, 1.0, 1, 597]
1.44919	1.43165	0.131872	Ring	[10.0, 1.0, 1, 598]
1.45167	1.42771	0.130125	Ring	[10.0, 1.0, 1, 599]
1.45478	1.42228	0.133743	Ring	[10.0, 1.0, 1, 600]
1.40686	1.31896	0.0501737	Ring	[10.0, 1.0, 2, 596]
1.41328	1.31562	0.0496743	Ring	[10.0, 1.0, 2, 597]
1.41213	1.31834	0.0480394	Ring	[10.0, 1.0, 2, 598]
1.40948	1.32248	0.054235	Ring	[10.0, 1.0, 2, 599]
1.40813	1.32495	0.0477268	Ring	[10.0, 1.0, 2, 600]
1.35595	1.32277	0.0427737	Ring	[10.0, 1.0, 3, 596]
1.35097	1.33299	0.0451801	Ring	[10.0, 1.0, 3, 597]
1.35274	1.33209	0.0454512	Ring	[10.0, 1.0, 3, 598]
1.35291	1.33245	0.0494863	Ring	[10.0, 1.0, 3, 599]
1.35067	1.33346	0.0507576	Ring	[10.0, 1.0, 3, 600]
1.43405	1.40867	0.073012	Ring	[10.0, 1.0, 4, 596]
1.43272	1.41448	0.0838433	Ring	[10.0, 1.0, 4, 597]
1.43196	1.41116	0.0777149	Ring	[10.0, 1.0, 4, 598]
1.44615	1.40116	0.0755301	Ring	[10.0, 1.0, 4, 599]
1.44478	1.40331	0.0761715	Ring	[10.0, 1.0, 4, 600]
1.45365	1.43152	0.0695438	Ring	[10.0, 1.0, 5, 596]
1.45644	1.42919	0.0636992	Ring	[10.0, 1.0, 5, 597]
1.45622	1.42943	0.0623486	Ring	[10.0, 1.0, 5, 598]
1.46108	1.42415	0.0660453	Ring	[10.0, 1.0, 5, 599]
1.46231	1.42657	0.0780308	Ring	[10.0, 1.0, 5, 600]
1.36422	1.35356	0.0594118	Ring	[10.0, 1.0, 6, 596]
1.36431	1.35169	0.0631624	Ring	[10.0, 1.0, 6, 597]
1.35896	1.35663	0.0759877	Ring	[10.0, 1.0, 6, 598]
1.36172	1.3569	0.0731618	Ring	[10.0, 1.0, 6, 599]
1.36312	1.35602	0.0722014	Ring	[10.0, 1.0, 6, 600]
1.45168	1.39224	0.106469	Ring	[10.0, 1.0, 7, 596]
1.45178	1.39248	0.107143	Ring	[10.0, 1.0, 7, 597]
1.44998	1.39233	0.107447	Ring	[10.0, 1.0, 7, 598]
1.44889	1.39651	0.0935944	Ring	[10.0, 1.0, 7, 599]
1.44813	1.39811	0.0951568	Ring	[10.0, 1.0, 7, 600]
1.36577	1.35974	0.0591811	Ring	[10.0, 1.0, 8, 596]
1.37167	1.3546	0.0510906	Ring	[10.0, 1.0, 8, 597]
1.37607	1.35088	0.0558797	Ring	[10.0, 1.0, 8, 598]
1.37381	1.35573	0.0572389	Ring	[10.0, 1.0, 8, 599]
1.37735	1.35177	0.0500822	Ring	[10.0, 1.0, 8, 600]
1.36217	1.2696	0.101104	Ring	[10.0, 1.0, 9, 596]
1.36395	1.26955	0.109228	Ring	[10.0, 1.0, 9, 597]
1.36538	1.26622	0.113953	Ring	[10.0, 1.0, 9, 598]
1.3658	1.27007	0.110603	Ring	[10.0, 1.0, 9, 599]
1.35308	1.28143	0.107161	Ring	[10.0, 1.0, 9, 600]
1.55618	1.53365	0.0479145	Ring	[10.0, 10.0, 0, 596]
1.5553	1.53201	0.0424027	Ring	[10.0, 10.0, 0, 597]
1.55322	1.53934	0.0478533	Ring	[10.0, 10.0, 0, 598]
1.55473	1.53513	0.050297	Ring	[10.0, 10.0, 0, 599]
1.56446	1.53372	0.0453426	Ring	[10.0, 10.0, 0, 600]
1.60243	1.58056	0.0470257	Ring	[10.0, 10.0, 1, 596]
1.60982	1.58033	0.0438435	Ring	[10.0, 10.0, 1, 597]
1.61457	1.58003	0.0489631	Ring	[10.0, 10.0, 1, 598]
1.60921	1.58839	0.0458224	Ring	[10.0, 10.0, 1, 599]
1.60965	1.58984	0.0457273	Ring	[10.0, 10.0, 1, 600]
1.59991	1.57378	0.0462072	Ring	[10.0, 10.0, 2, 596]
1.59959	1.57854	0.0512484	Ring	[10.0, 10.0, 2, 597]
1.5986	1.58048	0.0567869	Ring	[10.0, 10.0, 2, 598]
1.59284	1.5883	0.057814	Ring	[10.0, 10.0, 2, 599]
1.60177	1.58642	0.0558921	Ring	[10.0, 10.0, 2, 600]
1.55083	1.5429	0.0546642	Ring	[10.0, 10.0, 3, 596]
1.55135	1.54656	0.0481883	Ring	[10.0, 10.0, 3, 597]
1.55331	1.54648	0.0575611	Ring	[10.0, 10.0, 3, 598]
1.55423	1.54802	0.0634059	Ring	[10.0, 10.0, 3, 599]
1.55436	1.54763	0.068988	Ring	[10.0, 10.0, 3, 600]
1.58422	1.55461	0.0716642	Ring	[10.0, 10.0, 4, 596]
1.5844	1.55935	0.0633338	Ring	[10.0, 10.0, 4, 597]
1.58313	1.56068	0.052009	Ring	[10.0, 10.0, 4, 598]
1.58021	1.55918	0.0537185	Ring	[10.0, 10.0, 4, 599]
1.58404	1.5602	0.0571194	Ring	[10.0, 10.0, 4, 600]
1.53484	1.5336	0.0445424	Ring	[10.0, 10.0, 5, 596]
1.541	1.52254	0.0461005	Ring	[10.0, 10.0, 5, 597]
1.54496	1.52211	0.0507169	Ring	[10.0, 10.0, 5, 598]
1.55184	1.51101	0.0466043	Ring	[10.0, 10.0, 5, 599]
1.54609	1.52511	0.0503532	Ring	[10.0, 10.0, 5, 600]
1.62039	1.57847	0.0520628	Ring	[10.0, 10.0, 6, 596]
1.62065	1.58055	0.0521297	Ring	[10.0, 10.0, 6, 597]
1.62183	1.58183	0.0459964	Ring	[10.0, 10.0, 6, 598]
1.62314	1.57656	0.0523391	Ring	[10.0, 10.0, 6, 599]
1.62126	1.57945	0.0527643	Ring	[10.0, 10.0, 6, 600]
1.58126	1.53946	0.0421337	Ring	[10.0, 10.0, 7, 596]
1.5764	1.54475	0.0448876	Ring	[10.0, 10.0, 7, 597]
1.56765	1.54842	0.0434972	Ring	[10.0, 10.0, 7, 598]
1.57294	1.54389	0.0469524	Ring	[10.0, 10.0, 7, 599]
1.57518	1.54409	0.0428627	Ring	[10.0, 10.0, 7, 600]
1.54176	1.53869	0.0516195	Ring	[10.0, 10.0, 8, 596]
1.54779	1.53414	0.0573495	Ring	[10.0, 10.0, 8, 597]
1.54877	1.53232	0.0627798	Ring	[10.0, 10.0, 8, 598]
1.54887	1.53265	0.0600678	Ring	[10.0, 10.0, 8, 599]
1.55126	1.52798	0.0508645	Ring	[10.0, 10.0, 8, 600]
1.58121	1.55016	0.0506568	Ring	[10.0, 10.0, 9, 596]
1.57969	1.55252	0.0710053	Ring	[10.0, 10.0, 9, 597]
1.58004	1.55512	0.0655621	Ring	[10.0, 10.0, 9, 598]
1.58614	1.5472	0.0602909	Ring	[10.0, 10.0, 9, 599]
1.58597	1.54901	0.0754785	Ring	[10.0, 10.0, 9, 600]

## Sheet: Figure 3A
kbind (1/s)	kunbind (1/s)	Time (s)	0	1	2	3	4	5	6	7	8	9	10	11	12	13	14	15	16	17	18	19	20	21	22	23	24	25	26	27	28	29	30	31	32	33	34	35	36	37	38	39	40	41	42	43	44	45	46
0.001	0.001	Mean	1	1.00626	1.00968	1.01217	1.01122	1.01319	1.01232	1.01102	1.00986	1.01086	1.01046	1.01208	1.011	1.01264	1.01035	1.01085	1.01108	1.01191	1.01519	1.01417	1.01491	1.01399	1.01429	1.01438	1.01456	1.0148	1.01462	1.01459	1.01396	1.01362	1.01113	1.01298	1.01433	1.01337	1.01439	1.01366	1.01549	1.01767	1.0164	1.01446	1.01431	1.01428	1.01221	1.01401	1.01609	1.01443	1.01562
		Std	0	0.0024401	0.00316457	0.00346173	0.00502146	0.00428384	0.00539039	0.00642294	0.00656832	0.00648588	0.00603906	0.00488202	0.00413302	0.00755623	0.00670909	0.00676223	0.00520606	0.00621984	0.00825	0.0093295	0.0085672	0.00690299	0.00796621	0.00754395	0.00694408	0.00540432	0.00691883	0.00496178	0.00509307	0.00591884	0.00524267	0.0047551	0.00555951	0.00589711	0.00740506	0.00741195	0.00675034	0.00662646	0.00468469	0.00400763	0.00431406	0.00380001	0.005094	0.00479532	0.00679534	0.0046597	0.00618227
	0.01	Mean	1	1.0066	1.00778	1.00728	1.00849	1.00913	1.01037	1.01174	1.01547	1.01332	1.00914	1.00821	1.00964	1.00869	1.00979	1.01038	1.00962	1.00771	1.01008	1.01231	1.01134	1.01101	1.01075	1.01147	1.01151	1.0101	1.00914	1.01152	1.01343	1.0119	1.01264	1.01344	1.01495	1.01745	1.01651	1.01515	1.01392	1.01545	1.01307	1.01076	1.00938	1.00884	1.00703	1.00852	1.00871	1.01295	1.01527
		Std	0	0.00277919	0.00415795	0.00437298	0.00539786	0.00322696	0.00367207	0.00411735	0.00771367	0.00501299	0.00466465	0.00578369	0.00592462	0.00557043	0.00668797	0.00484469	0.00296554	0.00586321	0.00515415	0.00646508	0.00683972	0.00591492	0.00722346	0.00607842	0.00605409	0.0073414	0.00787284	0.0072025	0.00736096	0.00736774	0.0072919	0.00724587	0.0101272	0.00882167	0.00860417	0.00664064	0.00591899	0.0086539	0.00761879	0.00406941	0.00239904	0.00281134	0.00374425	0.00497189	0.00516972	0.00700681	0.00489933
	0.1	Mean	1	1.00577	1.01055	1.01008	1.00928	1.00792	1.00857	1.01095	1.01256	1.01188	1.01317	1.01377	1.00992	1.0103	1.01063	1.01054	1.01014	1.01032	1.01263	1.01473	1.01558	1.01637	1.01345	1.01487	1.01453	1.01385	1.01408	1.01331	1.01477	1.0175	1.01447	1.01483	1.01366	1.0112	1.01173	1.01219	1.01211	1.01208	1.00936	1.01017	1.0124	1.01353	1.01104	1.01063	1.01207	1.01378	1.01139
		Std	0	0.00375131	0.00538887	0.00456369	0.00242676	0.00516832	0.00477534	0.0056259	0.00476625	0.00384387	0.00465204	0.00399248	0.00423378	0.00540693	0.00589767	0.00506101	0.0047561	0.00568766	0.00528627	0.00682178	0.00760567	0.0064801	0.00649876	0.00673578	0.00658234	0.00727707	0.0069234	0.00680704	0.00754494	0.00462072	0.00717834	0.0075686	0.00544811	0.00314033	0.00392917	0.00401141	0.00517654	0.00688136	0.00575359	0.0072625	0.00512072	0.00661012	0.00511377	0.00672762	0.00641803	0.00669076	0.00662503
	1	Mean	1	1.00819	1.01013	1.01175	1.01106	1.00993	1.01137	1.01135	1.01376	1.01139	1.01248	1.01369	1.01265	1.01153	1.01214	1.01069	1.01115	1.01311	1.01405	1.01358	1.01218	1.01072	1.01336	1.01389	1.0119	1.01117	1.01156	1.01391	1.01402	1.01339	1.01313	1.01527	1.01466	1.01343	1.01456	1.01452	1.01355	1.0107	1.01094	1.01075	1.00967	1.00744	1.00692	1.00676	1.00819	1.01114	1.01162
		Std	0	0.00274344	0.00421152	0.00511106	0.0036648	0.00513615	0.00570777	0.00599644	0.00481866	0.00417203	0.00609113	0.00652266	0.00557059	0.00371438	0.00476456	0.00444203	0.00609355	0.00628779	0.00525055	0.00565684	0.0062207	0.00687733	0.00847879	0.00893417	0.00611441	0.00599368	0.00453175	0.00643374	0.00733957	0.0041367	0.00339489	0.00496099	0.00683565	0.00915431	0.00732433	0.00741754	0.00810765	0.00574337	0.00567662	0.00377873	0.00334071	0.00295173	0.0027993	0.00390275	0.00497674	0.00644833	0.00480572
	10	Mean	1	1.00576	1.00726	1.00999	1.00981	1.00954	1.01054	1.0124	1.01383	1.01539	1.01523	1.01597	1.01353	1.01309	1.0132	1.01331	1.01295	1.01457	1.01425	1.01192	1.01377	1.01247	1.01035	1.01197	1.01069	1.0092	1.00932	1.01037	1.01136	1.01159	1.01256	1.01287	1.01058	1.00981	1.01202	1.01219	1.01296	1.0154	1.01434	1.01331	1.01436	1.01448	1.01149	1.01169	1.01057	1.00938	1.00895
		Std	0	0.00295812	0.00374023	0.0042087	0.0048	0.00666328	0.00655143	0.00501058	0.00336644	0.0037764	0.00441488	0.0048997	0.00585684	0.00463892	0.00430412	0.00541695	0.00556894	0.00504226	0.006835	0.00790623	0.0064926	0.00758731	0.00831132	0.00718976	0.00716708	0.00561421	0.00538303	0.00536024	0.00500034	0.00528352	0.00429566	0.00739486	0.00707547	0.0062735	0.00709753	0.00849969	0.00730821	0.00836435	0.00676862	0.00866199	0.0084203	0.00634348	0.00512712	0.00653514	0.00644737	0.0049272	0.00443925
[truncated: 554 more columns]

## Sheet: Figure 3B
σ = 2 pN/µm			σ = 4 pN/µm			σ = 8 pN/µm
Initial Diameter (µm)	Number of Filaments		Initial Diameter (µm)	Number of Filaments		Initial Diameter (µm)	Number of Filaments
1.5	5		1	5		1	10
1.5	5		1	5		1	10
1.5	5		1	5		1	10
1.5	5		1	5		1	10
1.5	5		1	5		1	10
1.5	5		1	5		1	10
1.5	10		1	5		1	10
1.5	10		1	5		1	10
1.5	10		1	5		1	10
1.5	10		1	5		1	10
1.5	10		1.5	10		1	15
1.5	10		1.5	10		1.5	20
1.5	10		1.5	10		1.5	20
1.5	10		1.5	10		1.5	20
1.5	10		1.5	10		1.5	20
2	10		1.5	10		1.5	20
2	15		1.5	10		1.5	20
2	15		1.5	10		1.5	20
2	15		1.5	10		1.5	20
2	15		1.5	15		1.5	20
2	15		1.5	15		1.5	25
2	15		1.5	15		1.5	25
2	15		1.5	15		1.5	25
2	15		1.5	15		1.5	25
2	15		1.5	15		1.5	25
2	15		1.5	15		1.5	25
2	20		1.5	15		1.5	25
2	20		1.5	15		1.5	25
2	20		1.5	15		1.5	25
2	20		1.5	20		1.5	25
2	20		1.5	20		1.5	30
2	20		1.5	20		1.5	30
2	20		1.5	20		1.5	30
2	20		1.5	20		1.5	30
2	20		1.5	20		1.5	30
2	20		1.5	20		1.5	30
2	25		1.5	20		1.5	30
2	25		1.5	20		1.5	30
2	25		2	20		1.5	30
2	25		2	25		1.5	30
2	25		2	25		1.5	35
2	25		2	25		1.5	35
2	25		2	25		1.5	35
2.5	25		2	25		1.5	35
2.5	30		2	25		1.5	35
2.5	30		2	25		1.5	35
2.5	30		2	25		1.5	35
2.5	30		2	25		1.5	35
2.5	30		2	30		1.5	35
2.5	30		2	30		1.5	35
2.5	35		2	30		1.5	40
2.5	35		2	30		1.5	40
2.5	35		2	30		1.5	40
2.5	35		2	30		1.5	40
2.5	35		2	30		1.5	40
2.5	35		2	30		1.5	40
2.5	35		2	30		1.5	40
2.5	35		2	30		1.5	40
2.5	35		2	35		1.5	40
2.5	40		2	35		1.5	40
2.5	40		2	35		1.5	45
2.5	40		2	35		1.5	45
2.5	40		2	35		1.5	45
2.5	40		2	35		2	45
2.5	40		2	35		2	45
2.5	40		2	35		2	45
2.5	40		2	35		2	50
2.5	40		2	35		2	50
2.5	40		2	40		2	50
2.5	45		2	40		2	50
2.5	45		2	40		2	50
2.5	45		2	40		2	50
2.5	45		2	40		2	50
2.5	45		2	40		2	50
2.5	45		2	40		2	55
2.5	45		2	40		2	55
2.5	45		2	40		2	55
2.5	45		2	40		2	55
2.5	45		2	45		2	55
2.5	50		2	45		2	55
2.5	50		2	45		2	55
2.5	50		2	45		2	55
2.5	50		2	45		2	55
2.5	50		2	45		2	55
2.5	50		2	45		2	60
2.5	50		2	45		2	60
2.5	50		2	45		2	60
2.5	50		2	45		2	60
2.5	55		2.5	45		2	60
2.5	55		2	50		2	60
2.5	55		2	50		2	60
2.5	55		2	50		2	60
2.5	65		2	50		2	60
3	75		2	50		2	60
3	75		2	50		2	65
3	75		2	55		2	65
3	75		2	55		2	65
3	75		2.5	55		2	65
3	75		2	60		2	65
3	80		2.5	60		2	65
3	80		2.5	60		2	65
3	80		2.5	60		2	65
3	80		2.5	60		2	65
3	80		2.5	60		2	65
3	85		2.5	60		2	70
3	85		2.5	60		2	70
3	85		2.5	60		2	70
3	85		2.5	60		2	70
3	90		2.5	65		2	70
3	90		2.5	65		2	70
3	90		2.5	65		2	70
3	90		2.5	65		2	70
3	90		2.5	65		2	70
3	90		2.5	70		2	70
3	95		2.5	70		2	75
3	95		2.5	70		2	75
3	95		2.5	70		2	75
3	95		2.5	70		2	75
3	95		2.5	70		2	75
3	95		2.5	70		2	75
3	95		2.5	70		2	75
3	95		2.5	75		2	75
3	95		2.5	75		2	75
3	95		2.5	75		2	75
3	100		2.5	75		2	80
3	100		2.5	75		2	80
3	100		2.5	75		2	80
3	100		2.5	75		2	80
3	100		2.5	75		2	80
3	100		2.5	75		2	80
3	100		2.5	75		2	80
			2.5	80		2	80
			2.5	80		2	80
			2.5	80		2	80
			2.5	80		2	85
			2.5	80		2	85
			2.5	80		2	85
			2.5	80		2	85
			2.5	80		2	85
			2.5	80		2	85
			2.5	85		2	85
			2.5	85		2	85
			2.5	85		2	85
			2.5	85		2	85
			2.5	85		2	90
			2.5	85		2	90
			2.5	85		2	90
			2.5	85		2	90
			2.5	85		2	90
			2.5	85		2	90
			2.5	90		2	90
			2.5	90		2	90
			2.5	90		2	90
			2.5	90		2	90
			2.5	90		2	95
			2.5	90		2	95
			2.5	90		2	95
			2.5	90		2	95
			2.5	90		2	95
			2.5	90		2	95
			2.5	95		2	95
			2.5	95		2	95
			2.5	95		2	95
			2.5	95		2	95
			2.5	95		2	100
			2.5	95		2	100
			2.5	95		2	100
			2.5	95		2	100
			2.5	95		2	100
			2.5	100		2	100
			2.5	100
			2.5	100
			2.5	100
			2.5	100
			2.5	100
			2.5	100
			2.5	100
			2.5	100
			2.5	100

## Sheet: Figure 3C
Effective Diameter (µm)	Thickness (µm)		Note: Data were taken and reanalyzed from Fig. 3E of Graham et al. 2023.
3.89566	1.124
3.54031	0.984
3.42703	0.974
3.28354	0.944
3.25028	0.884
3.05969	0.864
4.2758	0.834
2.94387	0.824
3.25619	0.784
3.22718	0.777
3.50729	0.774
2.75387	0.764
2.76555	0.751
3.32005	0.734
3.10388	0.714
3.2626	0.704
2.76919	0.694
3.18728	0.684
3.21027	0.654
3.08325	0.644
2.89244	0.634
3.44059	0.634
2.68042	0.624
2.64386	0.624
2.45727	0.624
3.19397	0.614
2.55396	0.614
2.8224	0.604
3.50389	0.584
2.69715	0.584
2.37712	0.554
3.18257	0.524
2.87387	0.494
2.28056	0.494
2.64396	0.484
2.09877	0.484
2.74727	0.464
2.94674	0.454
2.38691	0.444
2.51713	0.434
2.52727	0.434
2.79874	0.424
2.14362	0.424
2.21688	0.374
2.72057	0.374
2.37726	0.374
2.31726	0.374
2.38039	0.364
2.80022	0.354
2.65668	0.344
2.17383	0.344
2.73397	0.344
2.04733	0.344
1.77706	0.334
2.22978	0.324
2.74057	0.324
2.40733	0.324
2.00649	0.314
2.42016	0.314
2.16296	0.304
2.15333	0.304
2.27711	0.304
2.69397	0.304
2.64275	0.294
1.99709	0.294
2.2762	0.284
1.82001	0.284
1.58703	0.284
2.11383	0.284
2.32384	0.274
1.98065	0.274
1.87357	0.264
1.88599	0.244
1.91395	0.244
2.19733	0.244
0.883908	0.234
1.47701	0.224
2.1171	0.224
2.08383	0.224
1.7938	0.224
1.93065	0.224
1.90358	0.214
2.212	0.204
1.79276	0.204
1.7203	0.204
1.5399	0.194
1.71052	0.194
2.01725	0.194
1.80031	0.184
1.7203	0.184
1.68395	0.184
1.39394	0.174
1.73379	0.164
1.75724	0.164
1.73589	0.154
1.95967	0.154
1.8	0.154
1.23017	0.154
1.37931	0.149
1.37049	0.134
1.64064	0.134
1.25018	0.124
1.58027	0.124
1.28048	0.124
1.23393	0.124
1.15284	0.114
1.39984	0.114
0.896842	0.114
1.28048	0.114
1.44701	0.104
0.733052	0.094
0.917175	0.094
0.910034	0.074
1.10692	0.074
1.15046	0.074
0.7939	0.074
0.786788	0.064
0.5503	0.064
1.17047	0.064
0.947179	0.064
0.860625	0.064
0.5571	0.054
0.867168	0.054
0.623879	0.054
0.860625	0.054
0.520285	0.034
0.866829	0.034
0.967182	0.034
0.573489	0.024
0.860625	0.024
0.563483	0.014

## Sheet: Figure 3D
σ = 2 pN/µm			σ = 4 pN/µm			σ = 8 pN/µm
Initial Diameter (µm)	Number of Filaments		Initial Diameter (µm)	Number of Filaments		Initial Diameter (µm)	Number of Filaments
1.5	5		1	5		1	10
1.5	5		1	5		1	10
1.5	5		1	5		1	10
1.5	5		1	5		1	10
1.5	5		1	5		1	10
1.5	10		1	5		1	10
1.5	10		1	5		1	10
1.5	10		1	5		1	10
1.5	10		1	5		1	10
1.5	15		1	5		1	10
1.5	15		1.5	10		1	15
1.5	15		1.5	15		1	15
2	20		1.5	15		1	15
2	25		1.5	15		1	15
2	25		1.5	15		1	15
2	25		1.5	15		1	15
2	25		1.5	15		1	15
2	30		1.5	20		1.5	15
2	30		1.5	20		1.5	20
2	30		1.5	20		1.5	20
2	35		1.5	25		1.5	20
2	35		1.5	25		1.5	25
2	35		1.5	30		1.5	25
2	35		2	35		1.5	25
2	35		2	35		1.5	25
2	40		2	35		1.5	25
2	45		2	40		1.5	25
2	45		2	40		1.5	25
2	45		2	45		1.5	25
2	45		2	45		1.5	25
2	45		2	45		1.5	30
2	50		2	45		1.5	30
2	50		2	45		1.5	30
2	55		2	45		1.5	30
2	55		2	50		1.5	30
2	60		2	50		1.5	30
2	65		2	50		1.5	30
2	65		2	50		1.5	30
2	70		2	55		1.5	30
2	70		2	55		1.5	30
2	90		2	55		1.5	35
2.5	90		2	55		1.5	35
2.5	90		2	55		1.5	35
2.5	90		2	55		1.5	35
2.5	90		2	55		1.5	35
2.5	95		2	55		1.5	35
2.5	95		2	60		1.5	40
2.5	100		2	60		1.5	40
2.5	100		2	60		1.5	40
2.5	100		2	60		1.5	40
2.5	100		2	60		1.5	45
			2	60		1.5	45
			2	60		1.5	50
			2	60		2	55
			2	65		2	60
			2	65		2	60
			2	65		2	65
			2	65		2	65
			2	65		2	65
			2	70		2	65
			2	70		2	70
			2	70		2	70
			2	75		2	70
			2	80		2	70
			2	80		2	70
			2	85		2	70
						2	70
						2	70
						2	70
						2	75
						2	75
						2	75
						2	75
						2	75
						2	75
						2	75
						2	80
						2	80
						2	80
						2	80
						2	80
						2	80
						2	80
						2	80
						2	80
						2	80
						2	85
						2	85
						2	85
						2	85
						2	85
						2	85
						2	85
						2	85
						2	85
						2	90
						2	90
						2	90
						2	90
						2	90
						2	90
						2	90
						2	90
						2	90
						2	90
						2	95
						2	95
						2	95
						2	95
						2	95
						2	95
						2	95
						2	100
						2	100
						2	100
						2	100

## Sheet: Figure 3E
Effective Diameter (µm)	Thickness (µm)		Note: Data were taken and reanalyzed from Fig. 3E of Graham et al. 2023.
4.00035	1.194
4.17391	1.064
3.62059	1.014
4.14036	1.004
4.23344	0.979
3.62048	0.924
3.60059	0.894
3.65377	0.844
3.98733	0.794
4.14363	0.754
4.28037	0.724
3.90313	0.714
3.45718	0.714
3.35006	0.704
3.59729	0.657
4.15017	0.654
4.0106	0.654
2.84397	0.624
3.34065	0.624
2.72397	0.614
3.29728	0.594
3.17213	0.589
3.51333	0.574
3.46397	0.574
2.82397	0.574
3.30005	0.564
2.6502	0.554
3.7339	0.554
3.84013	0.544
3.79338	0.534
2.77317	0.524
2.33384	0.524
3.19058	0.524
3.32733	0.524
2.83058	0.514
2.70042	0.504
3.63595	0.484
2.263	0.484
3.46047	0.484
3.05699	0.474
2.79715	0.474
2.68057	0.474
2.6099	0.464
4.11729	0.464
3.0161	0.454
3.3433	0.454
2.59019	0.454
3.27702	0.454
3.24374	0.454
2.65057	0.444
3.41728	0.444
3.38301	0.434
3.06	0.434
2.50367	0.434
3.9672	0.434
2.68369	0.424
4.10066	0.424
3.35702	0.414
3.10388	0.414
2.36384	0.414
3.07388	0.394
3.16388	0.374
3.134	0.374
2.93058	0.364
2.74346	0.363
2.5331	0.354
3.30389	0.354
2.94728	0.354
2.72815	0.344
2.49017	0.344
2.45733	0.344
3.36702	0.334
2.66714	0.334
3.14065	0.332
3.39331	0.324
3.07676	0.324
2.44366	0.324
2.88065	0.324
2.87284	0.314
2.47367	0.314
3.19397	0.314
2.82727	0.304
2.20569	0.294
2.62714	0.294
2.62057	0.294
2.74057	0.274
3.45065	0.274
3.32059	0.274
2.4104	0.264
1.64052	0.264
2.74397	0.264
2.08928	0.254
2.98675	0.254
2.10383	0.254
1.78706	0.25
2.42727	0.244
2.31384	0.244
2.21055	0.244
2.71397	0.244
2.03054	0.234
2.83138	0.224
2.59633	0.224
2.5531	0.224
2.44727	0.224
2.67727	0.224
2.24396	0.214
2.03065	0.214
2.17065	0.21
2.50385	0.204
2.70397	0.204
2.15654	0.194
2.50665	0.184
2.20688	0.184
2.39733	0.184
2.10293	0.174
2.45727	0.174
2.08726	0.174
3.01058	0.174
1.7832	0.164
1.43345	0.164
2.13686	0.164
2.61368	0.164
2.00035	0.164
1.61051	0.164
2.27726	0.164
2.07733	0.164
1.76319	0.154
2.06054	0.149
1.6395	0.144
2.0971	0.144
1.89395	0.144
1.64896	0.134
2.33733	0.134
1.66352	0.124
2.34712	0.124
1.57394	0.124
1.96733	0.124
0.926363	0.114
1.55349	0.114
1.427	0.114
1.32048	0.114
1.56051	0.114
2.18055	0.114
1.17285	0.104
2.11055	0.104
1.79395	0.104
0.986879	0.094
1.383	0.084
1.49377	0.084
1.40023	0.074
1.25721	0.074
1.92725	0.074
1.17063	0.074
1.15393	0.074
1.84395	0.068
0.993668	0.067
0.803605	0.064
1.19695	0.064
1.45723	0.064
0.787154	0.0575
1.35394	0.054
1.21721	0.054
1.58577	0.044
0.940051	0.044
1.08369	0.044
0.997324	0.044
0.843904	0.034
1.77395	0.034
1.674	0.034
1.1072	0.024
0.740619	0.024
0.573871	0.014
0.857323	0.014

## Sheet: Figure 4B
kuncap (1/s)	kcap (1/s)	Length (µm)	0.025	0.075	0.125	0.175	0.225	0.275	0.325	0.375	0.425	0.475	0.525	0.575	0.625	0.675	0.725	0.775	0.825	0.875	0.925	0.975	1.025	1.075	1.125	1.175	1.225	1.275	1.325	1.375	1.425	1.475	1.525	1.575	1.625	1.675	1.725	1.775	1.825	1.875	1.925	1.975	2.025	2.075	2.125	2.175	2.225	2.275	2.325
1	1	Length PDF	0	0	0	0	0	0	0	0	0	0	0	0	0	0	0	0	0	0	0	0	0	0	0	0	0	0	0	0	0	0	0	0	6.91677e-319	3.55075e-290	7.85699e-263	7.49405e-237	3.08109e-212	5.46043e-189	4.17149e-167	1.37377e-146	1.95035e-127	1.19378e-109	3.15071e-93	3.5864e-78	1.76128e-64	3.73409e-52	3.42124e-41
	1.414	Length PDF	0	0	0	0	0	0	0	0	0	0	0	0	0	0	0	0	0	0	0	0	0	0	0	0	0	0	0	0	1.326e-320	1.94267e-285	2.4847e-252	2.77471e-221	2.70555e-192	2.30367e-165	1.71296e-140	1.11247e-117	6.31151e-97	3.12926e-78	1.35687e-61	5.15348e-47	1.72026e-34	5.08452e-24	1.35359e-15	3.38317e-09	8.82765e-05	0.0311843	0.284912
	2	Length PDF	0	0	0	0	0	0	0	0	0	0	0	0	0	0	0	0	0	0	0	0	0	1.207757893994e-312	3.86044e-274	3.45464e-238	8.65526e-205	6.07127e-174	1.19241e-145	6.55793e-120	1.01027e-96	4.36253e-76	5.28968e-58	1.80877e-42	1.76327e-29	5.0347e-19	4.48419e-11	1.40542e-05	0.0183862	0.235851	0.833916	1.73025	3.50863	4.29445	3.93377	2.71558	1.56846	0.838032	0.315899
	2.828	Length PDF	0	0	0	0	0	0	0	0	0	0	0	0	0	0	0	0	2.51721e-295	6.95754e-251	4.2595e-210	5.7874e-173	1.75013e-139	1.18273e-109	1.7964e-83	6.17994e-61	4.86568e-42	8.89413e-27	3.86199e-15	4.18998e-07	0.0134775	0.423547	1.4181	2.68698	4.03542	5.25075	3.74843	1.75917	0.558805	0.0999109	0.000155316	1.31035e-10	3.49776e-20	2.28766e-33	3.39081e-50	1.11632e-70	8.12172e-95	1.30411e-122	4.62e-154
	4	Length PDF	0	0	0	0	0	0	0	0	0	0	0	0	2.088756697116e-312	2.00651e-254	1.96189e-202	1.95449e-156	1.98671e-116	2.06457e-82	2.19941e-54	2.41302e-32	2.76717e-16	3.68127e-06	0.133523	0.828773	2.33553	5.82759	6.97011	3.34276	0.700065	0.193538	0.000270762	8.27877e-13	2.9447e-27	1.10159e-47	4.23564e-74	1.66314e-106	6.65314e-145	2.70824e-189	1.12088e-239	4.71384e-296	0	0	0	0	0	0	0
	5.657	Length PDF	0	0	0	0	0	0	0	0	0	6.36663e-287	5.50706e-220	5.43565e-162	6.1227e-113	7.87423e-73	1.15918e-41	1.97985e-19	4.24432e-06	0.332128	2.54581	7.54196	6.717	2.39104	0.421183	0.00835385	1.53042e-11	4.1905e-29	1.42143e-55	5.65831e-91	2.59455e-135	1.36166e-188	8.16131e-251	5.6e-322	0	0	0	0	0	0	0	0	0	0	0	0	0	0	0
	8	Length PDF	0	0	0	0	0	0	0	2.1629e-319	1.40944e-221	1.04482e-141	8.92522e-80	8.96917e-36	1.09849e-09	0.559072	5.00348	10.7734	3.36301	0.00143839	4.24512e-21	1.66044e-56	7.48935e-110	3.83153e-181	2.2114e-270	0	0	0	0	0	0	0	0	0	0	0	0	0	0	0	0	0	0	0	0	0	0	0	0
	11.314	Length PDF	0	0	0	0	0	0	3.71742e-211	6.72867e-115	5.76157e-48	2.33776e-10	1.06789	13.4688	6.29496	0.190348	1.50576e-18	2.69056e-64	2.09041e-139	6.80921e-244	0	0	0	0	0	0	0	0	0	0	0	0	0	0	0	0	0	0	0	0	0	0	0	0	0	0	0	0	0
[truncated: 83 more columns]

[truncated: 42 more sheets: Figure 4C, Figure 4E, Figure 4F, Figure 5A, Figure 5B, Figure 5C, Figure 5D, Figure 5E, Figure 5F, Figure 6B, Figure 6D, Figure 6E, Figure 7B, Figure 7D, Figure 7E, Figure 8A, Figure 8B, Figure 8B Inset, Figure 8C, Figure 8D …]
